# Supplementary material for: Rational synthesis of benzimidazole[3]arenes by CuII-catalyzed post-macrocyclization transformation
Source: Chem Sci. 2018 Sep 5;9(39):7614–9. doi: 10.1039/c8sc03086c (PMC6187690; doi:10.1039/c8sc03086c)
Supplement: Supplementary file 2 [file SC-009-C8SC03086C-s002.cif]

# Electronic Supplementary Material (ESI) for Chemical Science.
# This journal is © The Royal Society of Chemistry 2018

####################################################################### 
# 
# This file contains crystal structure data downloaded from the 
# Cambridge Structural Database (CSD) hosted by the Cambridge 
# Crystallographic Data Centre (CCDC).
# 
# Full information about CCDC data access policies and citation 
# guidelines are available at http://www.ccdc.cam.ac.uk/access/V1 
# 
# Audit and citation data items may have been added by the CCDC. 
# Please retain this information to preserve the provenance of 
# this file and to allow appropriate attribution of the data. 
# 
#######################################################################

data_syn-benzimidazole[3]arene
_database_code_depnum_ccdc_archive 'CCDC 1585798'
_audit_update_record             
;
2017-11-15 deposited with the CCDC.
2018-09-05 downloaded from the CCDC.
;

_audit_creation_method           SHELXL-2013
_chemical_name_systematic        
;
 ?
;
_chemical_name_common            ?
_chemical_melting_point          ?
_chemical_formula_moiety         '(C42 H30 N6), 2(C H2 Cl2), 1.5(H2 O)'
_chemical_formula_sum            'C44 H37 Cl4 N6 O1.50'
_chemical_formula_weight         815.59

loop_
_atom_type_symbol
_atom_type_description
_atom_type_scat_dispersion_real
_atom_type_scat_dispersion_imag
_atom_type_scat_source
C C 0.0033 0.0016 'International Tables Vol C Tables 4.2.6.8 and 6.1.1.4'
H H 0.0000 0.0000 'International Tables Vol C Tables 4.2.6.8 and 6.1.1.4'
N N 0.0061 0.0033 'International Tables Vol C Tables 4.2.6.8 and 6.1.1.4'
O O 0.0106 0.0060 'International Tables Vol C Tables 4.2.6.8 and 6.1.1.4'
Cl Cl 0.1484 0.1585 'International Tables Vol C Tables 4.2.6.8 and 6.1.1.4'

_space_group_crystal_system      trigonal
_space_group_IT_number           167
_space_group_name_H-M_alt        'R -3 c :H'
_space_group_name_Hall           '-R 3 2"c'

_shelx_space_group_comment       
;
The symmetry employed for this shelxl refinement is uniquely defined
by the following loop, which should always be used as a source of
symmetry information in preference to the above space-group names.
They are only intended as comments.
;

loop_
_space_group_symop_operation_xyz
'x, y, z'
'-y, x-y, z'
'-x+y, -x, z'
'-x+y, y, z+1/2'
'x, x-y, z+1/2'
'-y, -x, z+1/2'
'x+2/3, y+1/3, z+1/3'
'-y+2/3, x-y+1/3, z+1/3'
'-x+y+2/3, -x+1/3, z+1/3'
'-x+y+2/3, y+1/3, z+5/6'
'x+2/3, x-y+1/3, z+5/6'
'-y+2/3, -x+1/3, z+5/6'
'x+1/3, y+2/3, z+2/3'
'-y+1/3, x-y+2/3, z+2/3'
'-x+y+1/3, -x+2/3, z+2/3'
'-x+y+1/3, y+2/3, z+7/6'
'x+1/3, x-y+2/3, z+7/6'
'-y+1/3, -x+2/3, z+7/6'
'-x, -y, -z'
'y, -x+y, -z'
'x-y, x, -z'
'x-y, -y, -z-1/2'
'-x, -x+y, -z-1/2'
'y, x, -z-1/2'
'-x+2/3, -y+1/3, -z+1/3'
'y+2/3, -x+y+1/3, -z+1/3'
'x-y+2/3, x+1/3, -z+1/3'
'x-y+2/3, -y+1/3, -z-1/6'
'-x+2/3, -x+y+1/3, -z-1/6'
'y+2/3, x+1/3, -z-1/6'
'-x+1/3, -y+2/3, -z+2/3'
'y+1/3, -x+y+2/3, -z+2/3'
'x-y+1/3, x+2/3, -z+2/3'
'x-y+1/3, -y+2/3, -z+1/6'
'-x+1/3, -x+y+2/3, -z+1/6'
'y+1/3, x+2/3, -z+1/6'

_cell_length_a                   16.5210(5)
_cell_length_b                   16.5210(5)
_cell_length_c                   49.1998(17)
_cell_angle_alpha                90
_cell_angle_beta                 90
_cell_angle_gamma                120
_cell_volume                     11629.6(8)
_cell_formula_units_Z            12
_cell_measurement_temperature    93(2)
_cell_measurement_reflns_used    30483
_cell_measurement_theta_min      3.23
_cell_measurement_theta_max      27.48

_exptl_crystal_description       block
_exptl_crystal_colour            yellow
_exptl_crystal_density_meas      ?
_exptl_crystal_density_method    'not measured'
_exptl_crystal_density_diffrn    1.397
_exptl_crystal_F_000             5076
_exptl_transmission_factor_min   ?
_exptl_transmission_factor_max   ?
_exptl_crystal_size_max          0.500
_exptl_crystal_size_mid          0.300
_exptl_crystal_size_min          0.250
_exptl_absorpt_coefficient_mu    0.352
_shelx_estimated_absorpt_T_min   0.844
_shelx_estimated_absorpt_T_max   0.917
_exptl_absorpt_correction_type   multi-scan
_exptl_absorpt_correction_T_min  0.723
_exptl_absorpt_correction_T_max  0.916
_exptl_absorpt_process_details   'ABSCOR (Rigaku, 1995)'

_exptl_special_details           
;
 ?
;

_diffrn_ambient_temperature      93(2)
_diffrn_radiation_wavelength     0.71075
_diffrn_radiation_type           MoK\a
_diffrn_source                   ?
_diffrn_measurement_device_type  'Rigaku R-AXIS RAPID'
_diffrn_measurement_method       \w
_diffrn_detector_area_resol_mean 10.000
_diffrn_reflns_number            34693
_diffrn_reflns_av_unetI/netI     0.0163
_diffrn_reflns_av_R_equivalents  0.0311
_diffrn_reflns_limit_h_min       -21
_diffrn_reflns_limit_h_max       21
_diffrn_reflns_limit_k_min       -21
_diffrn_reflns_limit_k_max       21
_diffrn_reflns_limit_l_min       -63
_diffrn_reflns_limit_l_max       63
_diffrn_reflns_theta_min         3.294
_diffrn_reflns_theta_max         27.479
_diffrn_reflns_theta_full        25.242
_diffrn_measured_fraction_theta_max 0.997
_diffrn_measured_fraction_theta_full 0.997
_diffrn_reflns_Laue_measured_fraction_max 0.997
_diffrn_reflns_Laue_measured_fraction_full 0.997
_diffrn_reflns_point_group_measured_fraction_max 0.997
_diffrn_reflns_point_group_measured_fraction_full 0.997
_reflns_number_total             2970
_reflns_number_gt                2575
_reflns_threshold_expression     'I > 2\s(I)'
_reflns_Friedel_coverage         0.000
_reflns_Friedel_fraction_max     .
_reflns_Friedel_fraction_full    .

_reflns_special_details          
;
 Reflections were merged by SHELXL according to the crystal
 class for the calculation of statistics and refinement.
 
 _reflns_Friedel_fraction is defined as the number of unique
 Friedel pairs measured divided by the number that would be
 possible theoretically, ignoring centric projections and
 systematic absences.
;

_computing_data_collection       'RAPID AUTO (Rigaku, ????)'
_computing_cell_refinement       'RAPID AUTO'
_computing_data_reduction        'RAPID AUTO'
_computing_structure_solution    'SHELXS2013 (Sheldrick, 2008)'
_computing_structure_refinement  'SHELXL-2013 (Sheldrick, 2013)'
_computing_molecular_graphics    'CrystalStructure 4.1 (Rigaku, 2014)'
_computing_publication_material  'CrystalStructure 4.1'

_refine_special_details          
;
    Refinement was performed using all reflections. The weighted 
    R-factor (wR) and goodness of fit (S) are based on F^2^.
    R-factor (gt) are based on F. The threshold expression of
    F^2^ > 2.0 sigma(F^2^) is used only for calculating R-factor (gt).
;
_refine_ls_structure_factor_coef Fsqd
_refine_ls_matrix_type           full
_refine_ls_weighting_scheme      calc
_refine_ls_weighting_details     
'w=1/[\s^2^(Fo^2^)+(0.0682P)^2^+46.3930P] where P=(Fo^2^+2Fc^2^)/3'
_atom_sites_solution_primary     ?
_atom_sites_solution_secondary   ?
_atom_sites_solution_hydrogens   mixed
_refine_ls_hydrogen_treatment    mixed
_refine_ls_extinction_method     none
_refine_ls_extinction_coef       .
_refine_ls_number_reflns         2970
_refine_ls_number_parameters     180
_refine_ls_number_restraints     0
_refine_ls_R_factor_all          0.0544
_refine_ls_R_factor_gt           0.0486
_refine_ls_wR_factor_ref         0.1371
_refine_ls_wR_factor_gt          0.1341
_refine_ls_goodness_of_fit_ref   1.057
_refine_ls_restrained_S_all      1.057
_refine_ls_shift/su_max          0.001
_refine_ls_shift/su_mean         0.000

loop_
_atom_site_label
_atom_site_type_symbol
_atom_site_fract_x
_atom_site_fract_y
_atom_site_fract_z
_atom_site_U_iso_or_equiv
_atom_site_adp_type
_atom_site_occupancy
_atom_site_site_symmetry_order
_atom_site_calc_flag
_atom_site_refinement_flags_posn
_atom_site_refinement_flags_adp
_atom_site_refinement_flags_occupancy
_atom_site_disorder_assembly
_atom_site_disorder_group
Cl1 Cl 0.23143(4) 0.34882(4) 0.41811(2) 0.02887(17) Uani 1 1 d . . . . .
Cl2 Cl 0.3333 0.6667 0.44612(4) 0.0828(6) Uani 1 3 d S T P . .
O1 O 0.39416(14) 0.3333 0.5833 0.0300(5) Uani 1 2 d S T P . .
H1 H 0.355(2) 0.319(2) 0.5953(6) 0.037(8) Uiso 1 1 d . . . . .
N1 N 0.19706(11) 0.36683(11) 0.50705(3) 0.0138(3) Uani 1 1 d . . . . .
N2 N 0.28020(11) 0.35717(11) 0.54192(3) 0.0159(3) Uani 1 1 d . . . . .
C1 C 0.13490(13) 0.29031(12) 0.52239(4) 0.0142(4) Uani 1 1 d . . . . .
C2 C 0.04025(14) 0.22614(14) 0.51903(4) 0.0188(4) Uani 1 1 d . . . . .
H2 H 0.0055 0.2305 0.5043 0.023 Uiso 1 1 calc R U . . .
C3 C -0.00075(14) 0.15557(14) 0.53826(5) 0.0219(4) Uani 1 1 d . . . . .
H3 H -0.0650 0.1099 0.5366 0.026 Uiso 1 1 calc R U . . .
C4 C 0.05076(15) 0.15015(14) 0.56023(4) 0.0215(4) Uani 1 1 d . . . . .
H4 H 0.0201 0.1017 0.5733 0.026 Uiso 1 1 calc R U . . .
C5 C 0.14526(14) 0.21376(14) 0.56339(4) 0.0192(4) Uani 1 1 d . . . . .
H5 H 0.1798 0.2092 0.5782 0.023 Uiso 1 1 calc R U . . .
C6 C 0.18768(13) 0.28482(13) 0.54402(4) 0.0149(4) Uani 1 1 d . . . . .
C7 C 0.28230(13) 0.40442(13) 0.52000(4) 0.0145(4) Uani 1 1 d . . . . .
C8 C 0.36557(13) 0.49236(13) 0.51125(4) 0.0154(4) Uani 1 1 d . . . . .
C9 C 0.41286(14) 0.56229(13) 0.53045(4) 0.0174(4) Uani 1 1 d . . . . .
H9 H 0.3940 0.5513 0.5490 0.021 Uiso 1 1 calc R U . . .
C10 C 0.48770(14) 0.64837(13) 0.52270(4) 0.0174(4) Uani 1 1 d . . . . .
H10 H 0.5195 0.6958 0.5359 0.021 Uiso 1 1 calc R U . . .
C11 C 0.51613(13) 0.66526(13) 0.49569(4) 0.0153(4) Uani 1 1 d . . . . .
C12 C 0.47210(14) 0.59330(14) 0.47679(4) 0.0200(4) Uani 1 1 d . . . . .
H12 H 0.4937 0.6030 0.4585 0.024 Uiso 1 1 calc R U . . .
C13 C 0.39707(14) 0.50756(14) 0.48438(4) 0.0198(4) Uani 1 1 d . . . . .
H13 H 0.3671 0.4592 0.4713 0.024 Uiso 1 1 calc R U . . .
C14 C 0.16840(14) 0.40825(13) 0.48553(4) 0.0163(4) Uani 1 1 d . . . . .
H14A H 0.1113 0.3583 0.4767 0.020 Uiso 1 1 calc R U . . .
H14B H 0.2182 0.4354 0.4716 0.020 Uiso 1 1 calc R U . . .
C15 C 0.3333 0.3387(2) 0.4167 0.0306(7) Uani 1 2 d S T P . .
H15A H 0.3306 0.3021 0.4004 0.037 Uiso 0.5 1 calc R U P . .
H15B H 0.3361 0.3048 0.4329 0.037 Uiso 0.5 1 calc R U P . .
C16 C 0.373(2) 0.7394(14) 0.4141(4) 0.071(9) Uani 0.1667 1 d . . P A -1
H16A H 0.3486 0.7830 0.4137 0.085 Uiso 0.1667 1 calc R U P A -1
H16B H 0.4424 0.7766 0.4137 0.085 Uiso 0.1667 1 calc R U P A -1

loop_
_atom_site_aniso_label
_atom_site_aniso_U_11
_atom_site_aniso_U_22
_atom_site_aniso_U_33
_atom_site_aniso_U_23
_atom_site_aniso_U_13
_atom_site_aniso_U_12
Cl1 0.0325(3) 0.0331(3) 0.0216(3) 0.0028(2) 0.0005(2) 0.0168(2)
Cl2 0.0990(9) 0.0990(9) 0.0505(9) 0.000 0.000 0.0495(4)
O1 0.0257(8) 0.0502(15) 0.0223(12) 0.0083(11) 0.0042(5) 0.0251(8)
N1 0.0149(7) 0.0118(7) 0.0151(7) -0.0006(6) -0.0007(6) 0.0069(6)
N2 0.0153(8) 0.0145(8) 0.0166(8) -0.0002(6) -0.0008(6) 0.0065(6)
C1 0.0167(9) 0.0125(8) 0.0152(9) -0.0011(7) 0.0002(7) 0.0086(7)
C2 0.0162(9) 0.0200(9) 0.0202(10) -0.0028(7) -0.0028(7) 0.0090(8)
C3 0.0146(9) 0.0165(9) 0.0295(11) -0.0008(8) 0.0016(8) 0.0041(8)
C4 0.0230(10) 0.0162(9) 0.0228(10) 0.0035(8) 0.0057(8) 0.0079(8)
C5 0.0233(10) 0.0176(9) 0.0164(10) 0.0013(7) 0.0002(7) 0.0099(8)
C6 0.0149(9) 0.0145(8) 0.0159(9) -0.0020(7) -0.0011(7) 0.0079(7)
C7 0.0160(9) 0.0129(8) 0.0150(8) -0.0025(7) 0.0001(7) 0.0074(7)
C8 0.0145(9) 0.0133(9) 0.0173(9) 0.0004(7) 0.0010(7) 0.0062(7)
C9 0.0194(9) 0.0167(9) 0.0139(9) 0.0008(7) 0.0006(7) 0.0075(8)
C10 0.0185(9) 0.0150(9) 0.0147(9) -0.0019(7) -0.0027(7) 0.0055(8)
C11 0.0141(9) 0.0145(9) 0.0169(9) -0.0003(7) 0.0004(7) 0.0069(7)
C12 0.0205(10) 0.0202(10) 0.0157(9) -0.0022(7) 0.0036(7) 0.0074(8)
C13 0.0200(10) 0.0170(9) 0.0180(10) -0.0048(7) 0.0012(7) 0.0059(8)
C14 0.0211(9) 0.0164(9) 0.0145(9) -0.0005(7) -0.0019(7) 0.0117(8)
C15 0.0358(18) 0.0276(12) 0.0310(18) 0.0023(7) 0.0046(14) 0.0179(9)
C16 0.12(2) 0.046(10) 0.020(9) -0.015(9) -0.006(14) 0.024(11)

_geom_special_details            
;
 All esds (except the esd in the dihedral angle between two l.s. planes)
 are estimated using the full covariance matrix.  The cell esds are taken
 into account individually in the estimation of esds in distances, angles
 and torsion angles; correlations between esds in cell parameters are only
 used when they are defined by crystal symmetry.  An approximate (isotropic)
 treatment of cell esds is used for estimating esds involving l.s. planes.
;

loop_
_geom_bond_atom_site_label_1
_geom_bond_atom_site_label_2
_geom_bond_distance
_geom_bond_site_symmetry_2
_geom_bond_publ_flag
Cl1 C15 1.775(2) . ?
Cl2 C16 1.89(2) . ?
O1 H1 0.81(3) . ?
N1 C7 1.378(2) . ?
N1 C1 1.387(2) . ?
N1 C14 1.462(2) . ?
N2 C7 1.322(3) . ?
N2 C6 1.396(2) . ?
C1 C2 1.392(3) . ?
C1 C6 1.407(3) . ?
C2 C3 1.387(3) . ?
C2 H2 0.9500 . ?
C3 C4 1.406(3) . ?
C3 H3 0.9500 . ?
C4 C5 1.388(3) . ?
C4 H4 0.9500 . ?
C5 C6 1.398(3) . ?
C5 H5 0.9500 . ?
C7 C8 1.480(3) . ?
C8 C9 1.391(3) . ?
C8 C13 1.397(3) . ?
C9 C10 1.392(3) . ?
C9 H9 0.9500 . ?
C10 C11 1.391(3) . ?
C10 H10 0.9500 . ?
C11 C12 1.393(3) . ?
C11 C14 1.520(3) 2_665 ?
C12 C13 1.388(3) . ?
C12 H12 0.9500 . ?
C13 H13 0.9500 . ?
C14 C11 1.520(3) 3_565 ?
C14 H14A 0.9900 . ?
C14 H14B 0.9900 . ?
C15 Cl1 1.775(2) 29_556 ?
C15 H15A 0.9900 . ?
C15 H15B 0.9900 . ?
C16 Cl2 1.69(2) 28_566 ?
C16 H16A 0.9900 . ?
C16 H16B 0.9900 . ?

loop_
_geom_angle_atom_site_label_1
_geom_angle_atom_site_label_2
_geom_angle_atom_site_label_3
_geom_angle
_geom_angle_site_symmetry_1
_geom_angle_site_symmetry_3
_geom_angle_publ_flag
C7 N1 C1 106.45(15) . . ?
C7 N1 C14 128.38(16) . . ?
C1 N1 C14 123.72(16) . . ?
C7 N2 C6 105.07(16) . . ?
N1 C1 C2 131.85(18) . . ?
N1 C1 C6 105.66(16) . . ?
C2 C1 C6 122.48(18) . . ?
C3 C2 C1 116.71(18) . . ?
C3 C2 H2 121.6 . . ?
C1 C2 H2 121.6 . . ?
C2 C3 C4 121.42(19) . . ?
C2 C3 H3 119.3 . . ?
C4 C3 H3 119.3 . . ?
C5 C4 C3 121.70(19) . . ?
C5 C4 H4 119.2 . . ?
C3 C4 H4 119.2 . . ?
C4 C5 C6 117.48(19) . . ?
C4 C5 H5 121.3 . . ?
C6 C5 H5 121.3 . . ?
N2 C6 C5 130.07(18) . . ?
N2 C6 C1 109.73(16) . . ?
C5 C6 C1 120.20(18) . . ?
N2 C7 N1 113.07(16) . . ?
N2 C7 C8 123.65(17) . . ?
N1 C7 C8 123.15(17) . . ?
C9 C8 C13 119.29(17) . . ?
C9 C8 C7 118.58(17) . . ?
C13 C8 C7 122.13(17) . . ?
C8 C9 C10 120.38(18) . . ?
C8 C9 H9 119.8 . . ?
C10 C9 H9 119.8 . . ?
C11 C10 C9 120.33(18) . . ?
C11 C10 H10 119.8 . . ?
C9 C10 H10 119.8 . . ?
C10 C11 C12 119.11(18) . . ?
C10 C11 C14 122.83(17) . 2_665 ?
C12 C11 C14 118.04(17) . 2_665 ?
C13 C12 C11 120.67(19) . . ?
C13 C12 H12 119.7 . . ?
C11 C12 H12 119.7 . . ?
C12 C13 C8 120.03(18) . . ?
C12 C13 H13 120.0 . . ?
C8 C13 H13 120.0 . . ?
N1 C14 C11 113.37(15) . 3_565 ?
N1 C14 H14A 108.9 . . ?
C11 C14 H14A 108.9 3_565 . ?
N1 C14 H14B 108.9 . . ?
C11 C14 H14B 108.9 3_565 . ?
H14A C14 H14B 107.7 . . ?
Cl1 C15 Cl1 110.66(18) . 29_556 ?
Cl1 C15 H15A 109.5 . . ?
Cl1 C15 H15A 109.5 29_556 . ?
Cl1 C15 H15B 109.5 . . ?
Cl1 C15 H15B 109.5 29_556 . ?
H15A C15 H15B 108.1 . . ?
Cl2 C16 Cl2 108.3(10) 28_566 . ?
Cl2 C16 H16A 110.0 28_566 . ?
Cl2 C16 H16A 110.0 . . ?
Cl2 C16 H16B 110.0 28_566 . ?
Cl2 C16 H16B 110.0 . . ?
H16A C16 H16B 108.4 . . ?

loop_
_geom_torsion_atom_site_label_1
_geom_torsion_atom_site_label_2
_geom_torsion_atom_site_label_3
_geom_torsion_atom_site_label_4
_geom_torsion
_geom_torsion_site_symmetry_1
_geom_torsion_site_symmetry_2
_geom_torsion_site_symmetry_3
_geom_torsion_site_symmetry_4
_geom_torsion_publ_flag
C7 N1 C1 C2 -179.6(2) . . . . ?
C14 N1 C1 C2 13.2(3) . . . . ?
C7 N1 C1 C6 -1.02(19) . . . . ?
C14 N1 C1 C6 -168.26(16) . . . . ?
N1 C1 C2 C3 178.62(19) . . . . ?
C6 C1 C2 C3 0.3(3) . . . . ?
C1 C2 C3 C4 0.8(3) . . . . ?
C2 C3 C4 C5 -1.4(3) . . . . ?
C3 C4 C5 C6 0.8(3) . . . . ?
C7 N2 C6 C5 -179.6(2) . . . . ?
C7 N2 C6 C1 0.5(2) . . . . ?
C4 C5 C6 N2 -179.62(19) . . . . ?
C4 C5 C6 C1 0.3(3) . . . . ?
N1 C1 C6 N2 0.4(2) . . . . ?
C2 C1 C6 N2 179.07(17) . . . . ?
N1 C1 C6 C5 -179.54(17) . . . . ?
C2 C1 C6 C5 -0.8(3) . . . . ?
C6 N2 C7 N1 -1.2(2) . . . . ?
C6 N2 C7 C8 174.77(17) . . . . ?
C1 N1 C7 N2 1.4(2) . . . . ?
C14 N1 C7 N2 167.88(17) . . . . ?
C1 N1 C7 C8 -174.54(17) . . . . ?
C14 N1 C7 C8 -8.1(3) . . . . ?
N2 C7 C8 C9 -47.9(3) . . . . ?
N1 C7 C8 C9 127.7(2) . . . . ?
N2 C7 C8 C13 133.1(2) . . . . ?
N1 C7 C8 C13 -51.4(3) . . . . ?
C13 C8 C9 C10 3.4(3) . . . . ?
C7 C8 C9 C10 -175.70(18) . . . . ?
C8 C9 C10 C11 -0.2(3) . . . . ?
C9 C10 C11 C12 -3.5(3) . . . . ?
C9 C10 C11 C14 174.67(18) . . . 2_665 ?
C10 C11 C12 C13 3.9(3) . . . . ?
C14 C11 C12 C13 -174.34(19) 2_665 . . . ?
C11 C12 C13 C8 -0.7(3) . . . . ?
C9 C8 C13 C12 -3.0(3) . . . . ?
C7 C8 C13 C12 176.09(19) . . . . ?
C7 N1 C14 C11 -75.4(2) . . . 3_565 ?
C1 N1 C14 C11 89.0(2) . . . 3_565 ?

_refine_diff_density_max         0.554
_refine_diff_density_min         -1.304
_refine_diff_density_rms         0.067

_shelxl_version_number           2013-4

_shelx_res_file                  
;
TITL 160726
CELL  0.71075 16.52096 16.52096 49.19984 90.00000 90.00000 120.00000
ZERR  12 0.00047 0.00047 0.00172 0.00000 0.00000 0.00000
LATT 3
SYMM    -Y,    +X-Y,    +Z
SYMM    -X+Y,    -X,    +Z
SYMM    -X+Y,    +Y, .50+Z
SYMM    +X,    +X-Y, .50+Z
SYMM    -Y,    -X, .50+Z
SFAC C H N O CL
UNIT 528 444 72 18 48
L.S. 30
FMAP 2
PLAN -21
WPDB -2
HTAB
BOND $H
CONF
LIST 4
TEMP -180.0
ACTA
SIZE 0.500 0.300 0.250
WGHT    0.068200   46.392998
FVAR       0.17528
CL1   5    0.231433    0.348820    0.418111    11.00000    0.03247    0.03313 =
         0.02162    0.00276    0.00046    0.01685
CL2   5    0.333333    0.666667    0.446117    10.33333    0.09896    0.09896 =
         0.05053    0.00000    0.00000    0.04948
O1    4    0.394163    0.333333    0.583333    10.50000    0.02569    0.05025 =
         0.02232    0.00834    0.00417    0.02512
H1    2    0.355324    0.319038    0.595298    11.00000    0.03681
N1    3    0.197061    0.366833    0.507051    11.00000    0.01487    0.01178 =
         0.01514   -0.00057   -0.00071    0.00689
N2    3    0.280205    0.357171    0.541921    11.00000    0.01535    0.01455 =
         0.01657   -0.00020   -0.00076    0.00653
C1    1    0.134904    0.290309    0.522390    11.00000    0.01671    0.01246 =
         0.01519   -0.00108    0.00021    0.00857
C2    1    0.040247    0.226136    0.519030    11.00000    0.01619    0.01998 =
         0.02021   -0.00284   -0.00277    0.00904
AFIX  43
H2    2    0.005462    0.230475    0.504291    11.00000   -1.20000
AFIX   0
C3    1   -0.000752    0.155570    0.538263    11.00000    0.01463    0.01648 =
         0.02951   -0.00079    0.00158    0.00407
AFIX  43
H3    2   -0.065022    0.109917    0.536556    11.00000   -1.20000
AFIX   0
C4    1    0.050758    0.150148    0.560233    11.00000    0.02295    0.01616 =
         0.02282    0.00348    0.00571    0.00795
AFIX  43
H4    2    0.020071    0.101683    0.573252    11.00000   -1.20000
AFIX   0
C5    1    0.145265    0.213764    0.563389    11.00000    0.02327    0.01755 =
         0.01644    0.00128    0.00019    0.00994
AFIX  43
H5    2    0.179838    0.209211    0.578153    11.00000   -1.20000
AFIX   0
C6    1    0.187680    0.284822    0.544016    11.00000    0.01493    0.01453 =
         0.01593   -0.00204   -0.00108    0.00787
C7    1    0.282296    0.404423    0.519999    11.00000    0.01601    0.01287 =
         0.01496   -0.00250    0.00011    0.00738
C8    1    0.365570    0.492357    0.511250    11.00000    0.01449    0.01335 =
         0.01728    0.00041    0.00101    0.00622
C9    1    0.412858    0.562294    0.530447    11.00000    0.01942    0.01674 =
         0.01393    0.00081    0.00058    0.00748
AFIX  43
H9    2    0.393974    0.551258    0.548951    11.00000   -1.20000
AFIX   0
C10   1    0.487704    0.648372    0.522701    11.00000    0.01852    0.01500 =
         0.01471   -0.00187   -0.00274    0.00546
AFIX  43
H10   2    0.519515    0.695812    0.535934    11.00000   -1.20000
AFIX   0
C11   1    0.516135    0.665257    0.495685    11.00000    0.01405    0.01453 =
         0.01691   -0.00034    0.00040    0.00694
C12   1    0.472100    0.593297    0.476792    11.00000    0.02054    0.02021 =
         0.01566   -0.00217    0.00357    0.00742
AFIX  43
H12   2    0.493650    0.603021    0.458531    11.00000   -1.20000
AFIX   0
C13   1    0.397074    0.507561    0.484381    11.00000    0.02003    0.01697 =
         0.01799   -0.00476    0.00121    0.00585
AFIX  43
H13   2    0.367134    0.459196    0.471293    11.00000   -1.20000
AFIX   0
C14   1    0.168400    0.408253    0.485530    11.00000    0.02113    0.01641 =
         0.01446   -0.00055   -0.00191    0.01165
AFIX  23
H14A  2    0.111255    0.358339    0.476733    11.00000   -1.20000
H14B  2    0.218192    0.435392    0.471578    11.00000   -1.20000
AFIX   0
C15   1    0.333333    0.338660    0.416667    10.50000    0.03584    0.02762 =
         0.03103    0.00231    0.00462    0.01792
AFIX  23
H15A  2    0.330607    0.302107    0.400399    10.50000   -1.20000
H15B  2    0.336061    0.304837    0.432935    10.50000   -1.20000
AFIX   0
PART -1
C16   1    0.373301    0.739406    0.414140    10.16666    0.12218    0.04586 =
         0.02019   -0.01547   -0.00597    0.02360
AFIX  23
H16A  2    0.348565    0.782984    0.413660    10.16666   -1.20000
H16B  2    0.442409    0.776586    0.413660    10.16666   -1.20000
PART 0
AFIX   0
HKLF 4

REM  160726
REM R1 =  0.0486 for    2575 Fo > 4sig(Fo)  and  0.0544 for all    2970 data
REM    180 parameters refined using      0 restraints

END

WGHT      0.0558     44.8620

REM Instructions for potential hydrogen bonds
EQIV $1 x-y+1/3, -y+2/3, -z+7/6
HTAB O1 N2_$1

REM Highest difference peak  0.554,  deepest hole -1.304,  1-sigma level  0.067
Q1    1   0.3843  0.7090  0.4382  11.00000  0.05    0.52
Q2    1   0.3238  0.4480  0.5155  11.00000  0.05    0.41
Q3    1   0.3799  0.5007  0.4977  11.00000  0.05    0.40
Q4    1   0.1522  0.2868  0.5350  11.00000  0.05    0.38
Q5    1   0.0940  0.1872  0.5646  11.00000  0.05    0.36
Q6    1   0.4877  0.6295  0.4860  11.00000  0.05    0.34
Q7    1   0.3333  0.7484  0.4167  10.50000  0.05    0.34
Q8    1   0.1588  0.4479  0.4920  11.00000  0.05    0.33
Q9    1   0.4970  0.6595  0.5082  11.00000  0.05    0.33
Q10   1   0.3333  0.6241  0.4167  10.50000  0.05    0.32
Q11   1   0.3879  0.5252  0.5196  11.00000  0.05    0.32
Q12   1   0.4436  0.5490  0.4827  11.00000  0.05    0.31
Q13   1   0.0266  0.2038  0.5324  11.00000  0.05    0.31
Q14   1   0.1614  0.2505  0.5544  11.00000  0.05    0.30
Q15   1   0.1635  0.3373  0.5160  11.00000  0.05    0.29
Q16   1   0.0843  0.2597  0.5208  11.00000  0.05    0.28
Q17   1   0.2361  0.3145  0.5439  11.00000  0.05    0.28
Q18   1   0.4518  0.6018  0.5261  11.00000  0.05    0.28
Q19   1   0.2786  0.3876  0.5344  11.00000  0.05    0.25
Q20   1   0.2341  0.3968  0.5144  11.00000  0.05    0.24
Q21   1   0.0204  0.1680  0.5547  11.00000  0.05    0.23
;
_shelx_res_checksum              31089

_exptl_crystal_recrystallization_method 
'Re-crystallisation from solvent: acetonitrile-dichloromethane'
####################################################################### 
# 
# This file contains crystal structure data downloaded from the 
# Cambridge Structural Database (CSD) hosted by the Cambridge 
# Crystallographic Data Centre (CCDC).
# 
# Full information about CCDC data access policies and citation 
# guidelines are available at http://www.ccdc.cam.ac.uk/access/V1 
# 
# Audit and citation data items may have been added by the CCDC. 
# Please retain this information to preserve the provenance of 
# this file and to allow appropriate attribution of the data. 
# 
#######################################################################

data_anti-benzimidazole[3]arene
_database_code_depnum_ccdc_archive 'CCDC 1585799'
_audit_update_record             
;
2017-11-15 deposited with the CCDC.
2018-09-05 downloaded from the CCDC.
;

_audit_creation_method           SHELXL-2013
_chemical_name_systematic        
;
 ?
;
_chemical_name_common            ?
_chemical_melting_point          ?
_chemical_formula_moiety         '(C42 H30 N6), 2(C H Cl3)'
_chemical_formula_sum            'C44 H32 Cl6 N6'
_chemical_formula_weight         857.45

loop_
_atom_type_symbol
_atom_type_description
_atom_type_scat_dispersion_real
_atom_type_scat_dispersion_imag
_atom_type_scat_source
C C 0.0033 0.0016 'International Tables Vol C Tables 4.2.6.8 and 6.1.1.4'
H H 0.0000 0.0000 'International Tables Vol C Tables 4.2.6.8 and 6.1.1.4'
Cl Cl 0.1484 0.1585 'International Tables Vol C Tables 4.2.6.8 and 6.1.1.4'
N N 0.0061 0.0033 'International Tables Vol C Tables 4.2.6.8 and 6.1.1.4'

_space_group_crystal_system      monoclinic
_space_group_IT_number           9
_space_group_name_H-M_alt        'C c'
_space_group_name_Hall           'C -2yc'

_shelx_space_group_comment       
;
The symmetry employed for this shelxl refinement is uniquely defined
by the following loop, which should always be used as a source of
symmetry information in preference to the above space-group names.
They are only intended as comments.
;

loop_
_space_group_symop_operation_xyz
'x, y, z'
'x, -y, z+1/2'
'x+1/2, y+1/2, z'
'x+1/2, -y+1/2, z+1/2'

_cell_length_a                   5.7565(5)
_cell_length_b                   25.735(2)
_cell_length_c                   26.340(2)
_cell_angle_alpha                90
_cell_angle_beta                 91.020(2)
_cell_angle_gamma                90
_cell_volume                     3901.4(6)
_cell_formula_units_Z            4
_cell_measurement_temperature    93(2)
_cell_measurement_reflns_used    10242
_cell_measurement_theta_min      3.10
_cell_measurement_theta_max      27.48

_exptl_crystal_description       block
_exptl_crystal_colour            yellow
_exptl_crystal_density_meas      ?
_exptl_crystal_density_method    'not measured'
_exptl_crystal_density_diffrn    1.460
_exptl_crystal_F_000             1760
_exptl_transmission_factor_min   ?
_exptl_transmission_factor_max   ?
_exptl_crystal_size_max          0.250
_exptl_crystal_size_mid          0.100
_exptl_crystal_size_min          0.100
_exptl_absorpt_coefficient_mu    0.483
_shelx_estimated_absorpt_T_min   0.889
_shelx_estimated_absorpt_T_max   0.953
_exptl_absorpt_correction_type   multi-scan
_exptl_absorpt_correction_T_min  0.745
_exptl_absorpt_correction_T_max  0.953
_exptl_absorpt_process_details   'ABSCOR (Rigaku, 1995)'

_exptl_special_details           
;
 ?
;

_diffrn_ambient_temperature      93(2)
_diffrn_radiation_wavelength     0.71075
_diffrn_radiation_type           MoK\a
_diffrn_source                   ?
_diffrn_measurement_device_type  'Rigaku R-AXIS RAPID'
_diffrn_measurement_method       \w
_diffrn_detector_area_resol_mean 10.000
_diffrn_reflns_number            15995
_diffrn_reflns_av_unetI/netI     0.0614
_diffrn_reflns_av_R_equivalents  0.0546
_diffrn_reflns_limit_h_min       -6
_diffrn_reflns_limit_h_max       6
_diffrn_reflns_limit_k_min       -30
_diffrn_reflns_limit_k_max       30
_diffrn_reflns_limit_l_min       -31
_diffrn_reflns_limit_l_max       31
_diffrn_reflns_theta_min         3.094
_diffrn_reflns_theta_max         25.499
_diffrn_reflns_theta_full        25.242
_diffrn_measured_fraction_theta_max 0.999
_diffrn_measured_fraction_theta_full 0.999
_diffrn_reflns_Laue_measured_fraction_max 0.999
_diffrn_reflns_Laue_measured_fraction_full 0.999
_diffrn_reflns_point_group_measured_fraction_max 0.883
_diffrn_reflns_point_group_measured_fraction_full 0.884
_reflns_number_total             6373
_reflns_number_gt                4159
_reflns_threshold_expression     'I > 2\s(I)'
_reflns_Friedel_coverage         0.764
_reflns_Friedel_fraction_max     0.766
_reflns_Friedel_fraction_full    0.770

_reflns_special_details          
;
 Reflections were merged by SHELXL according to the crystal
 class for the calculation of statistics and refinement.
 
 _reflns_Friedel_fraction is defined as the number of unique
 Friedel pairs measured divided by the number that would be
 possible theoretically, ignoring centric projections and
 systematic absences.
;

_computing_data_collection       'RAPID AUTO (Rigaku, ????)'
_computing_cell_refinement       'RAPID AUTO'
_computing_data_reduction        'RAPID AUTO'
_computing_structure_solution    'SHELXS2013 (Sheldrick, 2008)'
_computing_structure_refinement  'SHELXL-2013 (Sheldrick, 2013)'
_computing_molecular_graphics    'CrystalStructure 4.1 (Rigaku, 2014)'
_computing_publication_material  'CrystalStructure 4.1'

_refine_special_details          
;
    Refinement was performed using all reflections. The weighted 
    R-factor (wR) and goodness of fit (S) are based on F^2^.
    R-factor (gt) are based on F. The threshold expression of
    F^2^ > 2.0 sigma(F^2^) is used only for calculating R-factor (gt).
;
_refine_ls_structure_factor_coef Fsqd
_refine_ls_matrix_type           full
_refine_ls_weighting_scheme      calc
_refine_ls_weighting_details     
'w=1/[\s^2^(Fo^2^)+(0.1806P)^2^+4.4625P] where P=(Fo^2^+2Fc^2^)/3'
_atom_sites_solution_primary     ?
_atom_sites_solution_secondary   ?
_atom_sites_solution_hydrogens   geom
_refine_ls_hydrogen_treatment    constr
_refine_ls_extinction_method     none
_refine_ls_extinction_coef       .
_refine_ls_abs_structure_details 
;
 Flack x determined using 1440 quotients [(I+)-(I-)]/[(I+)+(I-)]
 (Parsons and Flack (2004), Acta Cryst. A60, s61).
;
_refine_ls_abs_structure_Flack   0.00(4)
_chemical_absolute_configuration ad
_refine_ls_number_reflns         6373
_refine_ls_number_parameters     505
_refine_ls_number_restraints     2
_refine_ls_R_factor_all          0.1361
_refine_ls_R_factor_gt           0.0911
_refine_ls_wR_factor_ref         0.2893
_refine_ls_wR_factor_gt          0.2388
_refine_ls_goodness_of_fit_ref   1.060
_refine_ls_restrained_S_all      1.060
_refine_ls_shift/su_max          0.000
_refine_ls_shift/su_mean         0.000

loop_
_atom_site_label
_atom_site_type_symbol
_atom_site_fract_x
_atom_site_fract_y
_atom_site_fract_z
_atom_site_U_iso_or_equiv
_atom_site_adp_type
_atom_site_occupancy
_atom_site_site_symmetry_order
_atom_site_calc_flag
_atom_site_refinement_flags_posn
_atom_site_refinement_flags_adp
_atom_site_refinement_flags_occupancy
_atom_site_disorder_assembly
_atom_site_disorder_group
Cl1 Cl 0.5187(6) 0.49159(12) 0.30618(15) 0.0684(9) Uani 1 1 d . . . . .
Cl2 Cl 0.1015(6) 0.43210(15) 0.32206(18) 0.0799(11) Uani 1 1 d . . . . .
Cl3 Cl 0.5294(7) 0.39968(16) 0.3681(2) 0.0950(14) Uani 1 1 d . . . . .
Cl4 Cl -0.0956(10) 0.2867(2) 0.3242(2) 0.1090(17) Uani 1 1 d . . . . .
Cl5 Cl 0.0015(11) 0.3220(2) 0.4250(3) 0.1211(18) Uani 1 1 d . . . . .
Cl6 Cl -0.3766(10) 0.2509(2) 0.4039(2) 0.1172(18) Uani 1 1 d . . . . .
N1 N 0.391(2) 0.4084(4) 0.6476(4) 0.063(3) Uani 1 1 d . . . . .
N2 N 0.1759(19) 0.3954(4) 0.5765(4) 0.060(3) Uani 1 1 d . . . . .
N3 N -0.420(2) 0.6185(4) 0.7108(4) 0.062(3) Uani 1 1 d . . . . .
N4 N -0.1329(17) 0.6604(4) 0.6709(4) 0.053(2) Uani 1 1 d . . . . .
N5 N -0.3250(15) 0.6575(3) 0.4030(4) 0.045(2) Uani 1 1 d . . . . .
N6 N -0.0025(16) 0.6082(3) 0.3894(4) 0.051(2) Uani 1 1 d . . . . .
C1 C 0.491(3) 0.3671(5) 0.6195(5) 0.061(3) Uani 1 1 d . . . . .
C2 C 0.688(2) 0.3378(5) 0.6307(5) 0.061(3) Uani 1 1 d . . . . .
H2 H 0.7789 0.3437 0.6605 0.073 Uiso 1 1 calc R U . . .
C3 C 0.742(3) 0.3000(5) 0.5964(6) 0.065(4) Uani 1 1 d . . . . .
H3 H 0.8741 0.2786 0.6029 0.077 Uiso 1 1 calc R U . . .
C4 C 0.609(3) 0.2919(5) 0.5515(7) 0.069(4) Uani 1 1 d . . . . .
H4 H 0.6535 0.2654 0.5285 0.083 Uiso 1 1 calc R U . . .
C5 C 0.418(2) 0.3213(5) 0.5405(6) 0.064(3) Uani 1 1 d . . . . .
H5 H 0.3288 0.3164 0.5101 0.077 Uiso 1 1 calc R U . . .
C6 C 0.359(2) 0.3589(4) 0.5763(5) 0.057(3) Uani 1 1 d . . . . .
C7 C 0.213(2) 0.4248(5) 0.6204(5) 0.058(3) Uani 1 1 d . . . . .
C8 C 0.075(2) 0.4711(5) 0.6351(4) 0.052(3) Uani 1 1 d . . . . .
C9 C 0.170(5) 0.5007(11) 0.6722(9) 0.167(14) Uani 1 1 d . . . . .
H9 H 0.3049 0.4883 0.6898 0.200 Uiso 1 1 calc R U . . .
C10 C 0.079(6) 0.5486(11) 0.6857(9) 0.173(15) Uani 1 1 d . . . . .
H10 H 0.1653 0.5708 0.7078 0.207 Uiso 1 1 calc R U . . .
C11 C -0.132(2) 0.5638(4) 0.6672(5) 0.052(3) Uani 1 1 d . . . . .
C12 C -0.232(4) 0.5336(9) 0.6316(11) 0.156(13) Uani 1 1 d . . . . .
H12 H -0.3803 0.5423 0.6177 0.187 Uiso 1 1 calc R U . . .
C13 C -0.113(4) 0.4882(10) 0.6147(13) 0.180(16) Uani 1 1 d . . . . .
H13 H -0.1771 0.4697 0.5866 0.216 Uiso 1 1 calc R U . . .
C14 C -0.2307(19) 0.6147(4) 0.6834(4) 0.048(3) Uani 1 1 d . . . . .
C15 C -0.441(3) 0.6732(5) 0.7191(5) 0.061(3) Uani 1 1 d . . . . .
C16 C -0.608(3) 0.7003(5) 0.7438(6) 0.069(4) Uani 1 1 d . . . . .
H16 H -0.7351 0.6827 0.7585 0.083 Uiso 1 1 calc R U . . .
C17 C -0.589(3) 0.7535(6) 0.7471(6) 0.078(4) Uani 1 1 d . . . . .
H17 H -0.6930 0.7727 0.7676 0.094 Uiso 1 1 calc R U . . .
C18 C -0.412(3) 0.7798(5) 0.7196(6) 0.071(4) Uani 1 1 d . . . . .
H18 H -0.4083 0.8167 0.7200 0.085 Uiso 1 1 calc R U . . .
C19 C -0.250(2) 0.7538(5) 0.6930(6) 0.061(3) Uani 1 1 d . . . . .
H19 H -0.1299 0.7713 0.6756 0.074 Uiso 1 1 calc R U . . .
C20 C -0.269(2) 0.6999(4) 0.6926(4) 0.049(3) Uani 1 1 d . . . . .
C21 C 0.063(2) 0.6697(5) 0.6390(4) 0.054(3) Uani 1 1 d . . . . .
H21A H 0.1911 0.6462 0.6495 0.065 Uiso 1 1 calc R U . . .
H21B H 0.1169 0.7059 0.6443 0.065 Uiso 1 1 calc R U . . .
C22 C 0.010(2) 0.6616(4) 0.5831(5) 0.057(3) Uani 1 1 d . . . . .
C23 C 0.182(2) 0.6426(6) 0.5526(5) 0.064(3) Uani 1 1 d . . . . .
H23 H 0.3297 0.6341 0.5672 0.077 Uiso 1 1 calc R U . . .
C24 C 0.143(2) 0.6355(6) 0.4990(6) 0.074(4) Uani 1 1 d . . . . .
H24 H 0.2650 0.6241 0.4780 0.088 Uiso 1 1 calc R U . . .
C25 C -0.069(2) 0.6452(4) 0.4787(5) 0.051(3) Uani 1 1 d . . . . .
C26 C -0.248(3) 0.6675(6) 0.5092(6) 0.076(4) Uani 1 1 d . . . . .
H26 H -0.3926 0.6774 0.4943 0.091 Uiso 1 1 calc R U . . .
C27 C -0.205(3) 0.6744(7) 0.5604(6) 0.074(4) Uani 1 1 d . . . . .
H27 H -0.3249 0.6881 0.5809 0.089 Uiso 1 1 calc R U . . .
C28 C -0.134(2) 0.6374(4) 0.4245(5) 0.051(3) Uani 1 1 d . . . . .
C29 C -0.323(2) 0.6403(4) 0.3524(5) 0.055(3) Uani 1 1 d . . . . .
C30 C -0.486(2) 0.6476(4) 0.3139(5) 0.053(3) Uani 1 1 d . . . . .
H30 H -0.6214 0.6680 0.3192 0.064 Uiso 1 1 calc R U . . .
C31 C -0.447(2) 0.6244(5) 0.2671(6) 0.059(3) Uani 1 1 d . . . . .
H31 H -0.5579 0.6281 0.2402 0.071 Uiso 1 1 calc R U . . .
C32 C -0.243(2) 0.5952(5) 0.2595(5) 0.061(3) Uani 1 1 d . . . . .
H32 H -0.2178 0.5808 0.2269 0.073 Uiso 1 1 calc R U . . .
C33 C -0.081(2) 0.5870(4) 0.2972(5) 0.054(3) Uani 1 1 d . . . . .
H33 H 0.0556 0.5672 0.2916 0.065 Uiso 1 1 calc R U . . .
C34 C -0.1263(19) 0.6091(4) 0.3443(5) 0.047(3) Uani 1 1 d . . . . .
C35 C 0.1950(19) 0.5746(5) 0.4004(5) 0.052(3) Uani 1 1 d . . . . .
H35A H 0.3221 0.5959 0.4152 0.063 Uiso 1 1 calc R U . . .
H35B H 0.2508 0.5601 0.3680 0.063 Uiso 1 1 calc R U . . .
C36 C 0.147(2) 0.5305(5) 0.4357(5) 0.055(3) Uani 1 1 d . . . . .
C37 C -0.060(2) 0.5026(5) 0.4330(6) 0.062(3) Uani 1 1 d . . . . .
H37 H -0.1750 0.5119 0.4084 0.074 Uiso 1 1 calc R U . . .
C38 C -0.100(2) 0.4620(5) 0.4651(5) 0.059(3) Uani 1 1 d . . . . .
H38 H -0.2449 0.4445 0.4635 0.071 Uiso 1 1 calc R U . . .
C39 C 0.065(2) 0.4463(4) 0.4995(5) 0.060(3) Uani 1 1 d . . . . .
C40 C 0.277(2) 0.4726(5) 0.5030(6) 0.071(4) Uani 1 1 d . . . . .
H40 H 0.3933 0.4630 0.5274 0.085 Uiso 1 1 calc R U . . .
C41 C 0.312(3) 0.5132(5) 0.4694(7) 0.080(4) Uani 1 1 d . . . . .
H41 H 0.4588 0.5299 0.4698 0.095 Uiso 1 1 calc R U . . .
C42 C 0.014(2) 0.4012(4) 0.5361(5) 0.056(3) Uani 1 1 d . . . . .
H42A H -0.1416 0.4066 0.5504 0.068 Uiso 1 1 calc R U . . .
H42B H 0.0095 0.3685 0.5163 0.068 Uiso 1 1 calc R U . . .
C43 C 0.397(2) 0.4299(4) 0.3165(5) 0.052(3) Uani 1 1 d . . . . .
H43 H 0.4301 0.4083 0.2860 0.063 Uiso 1 1 calc R U . . .
C44 C -0.104(3) 0.2707(7) 0.3914(7) 0.091(5) Uani 1 1 d . . . . .
H44 H 0.0030 0.2407 0.3975 0.109 Uiso 1 1 calc R U . . .

loop_
_atom_site_aniso_label
_atom_site_aniso_U_11
_atom_site_aniso_U_22
_atom_site_aniso_U_33
_atom_site_aniso_U_23
_atom_site_aniso_U_13
_atom_site_aniso_U_12
Cl1 0.0624(19) 0.0539(15) 0.089(2) 0.0000(16) 0.0156(17) -0.0060(14)
Cl2 0.0467(18) 0.080(2) 0.113(3) 0.004(2) 0.0041(18) -0.0055(16)
Cl3 0.071(2) 0.079(2) 0.133(4) 0.029(2) -0.028(2) -0.0110(19)
Cl4 0.125(4) 0.107(3) 0.096(3) 0.010(3) 0.021(3) 0.008(3)
Cl5 0.125(4) 0.104(3) 0.134(4) -0.018(3) -0.025(4) 0.006(3)
Cl6 0.105(4) 0.100(3) 0.149(5) 0.022(3) 0.040(3) -0.016(3)
N1 0.070(7) 0.052(5) 0.068(7) 0.010(5) 0.011(6) 0.010(5)
N2 0.059(7) 0.045(5) 0.076(7) 0.009(5) 0.016(6) 0.005(5)
N3 0.071(7) 0.048(5) 0.069(7) 0.004(5) 0.028(6) 0.003(5)
N4 0.043(5) 0.058(6) 0.059(6) 0.006(5) 0.007(5) 0.001(4)
N5 0.038(5) 0.040(4) 0.056(6) -0.005(4) 0.003(4) 0.003(4)
N6 0.045(5) 0.037(4) 0.073(7) 0.007(4) 0.020(5) 0.001(4)
C1 0.070(8) 0.047(6) 0.067(8) 0.012(6) 0.010(7) -0.003(6)
C2 0.059(8) 0.056(7) 0.067(8) 0.015(6) 0.015(6) 0.012(6)
C3 0.074(9) 0.049(6) 0.072(9) 0.015(6) 0.023(8) 0.005(6)
C4 0.068(9) 0.045(6) 0.094(11) 0.007(7) 0.014(8) 0.003(6)
C5 0.047(7) 0.051(6) 0.095(10) 0.005(7) 0.004(7) -0.002(5)
C6 0.051(7) 0.041(6) 0.079(9) 0.013(6) 0.018(7) 0.003(5)
C7 0.055(8) 0.054(6) 0.065(8) 0.007(6) 0.018(6) -0.001(6)
C8 0.054(7) 0.054(6) 0.049(6) 0.014(6) 0.010(6) -0.001(5)
C9 0.17(2) 0.20(2) 0.129(17) -0.092(18) -0.080(17) 0.15(2)
C10 0.23(3) 0.17(2) 0.121(17) -0.091(17) -0.089(19) 0.15(2)
C11 0.051(7) 0.044(6) 0.061(7) 0.003(5) 0.009(6) 0.008(5)
C12 0.115(16) 0.146(18) 0.20(2) -0.121(19) -0.096(17) 0.094(15)
C13 0.085(14) 0.18(2) 0.28(3) -0.17(2) -0.101(18) 0.085(15)
C14 0.045(6) 0.053(6) 0.046(6) 0.003(5) 0.005(5) 0.002(5)
C15 0.078(9) 0.050(6) 0.055(7) 0.000(6) 0.003(7) 0.005(6)
C16 0.063(8) 0.070(8) 0.076(9) 0.015(7) 0.032(7) 0.027(7)
C17 0.100(12) 0.069(8) 0.067(9) -0.005(7) 0.014(8) 0.040(8)
C18 0.086(10) 0.055(7) 0.071(8) -0.005(7) -0.012(8) 0.009(7)
C19 0.052(7) 0.054(7) 0.078(9) 0.008(7) 0.002(6) -0.002(6)
C20 0.043(6) 0.052(6) 0.051(6) -0.001(5) 0.000(5) 0.014(5)
C21 0.045(7) 0.068(7) 0.050(6) 0.003(6) 0.005(5) -0.005(6)
C22 0.058(8) 0.045(6) 0.068(7) 0.016(6) -0.002(6) -0.009(5)
C23 0.042(7) 0.082(9) 0.067(8) 0.006(7) -0.002(6) 0.016(6)
C24 0.047(8) 0.095(10) 0.078(9) -0.002(8) -0.003(7) 0.023(7)
C25 0.051(7) 0.046(6) 0.058(7) -0.001(5) 0.016(6) -0.009(5)
C26 0.059(9) 0.086(9) 0.083(10) -0.004(8) 0.009(8) 0.017(7)
C27 0.055(8) 0.098(11) 0.069(9) -0.007(8) 0.004(7) 0.016(7)
C28 0.046(7) 0.052(6) 0.054(7) 0.004(5) 0.004(5) -0.012(5)
C29 0.047(7) 0.038(5) 0.079(9) 0.008(6) 0.016(6) -0.009(5)
C30 0.041(6) 0.050(6) 0.068(8) 0.017(6) 0.003(6) -0.011(5)
C31 0.047(7) 0.053(6) 0.077(9) 0.021(7) -0.013(6) -0.014(6)
C32 0.070(9) 0.047(6) 0.067(8) -0.002(6) 0.022(7) -0.020(6)
C33 0.051(7) 0.042(6) 0.070(8) 0.009(6) 0.007(6) -0.010(5)
C34 0.036(6) 0.048(6) 0.057(7) 0.015(5) 0.009(5) -0.010(5)
C35 0.037(6) 0.058(6) 0.062(7) 0.001(6) 0.005(5) 0.012(5)
C36 0.047(7) 0.048(6) 0.071(8) 0.012(6) 0.006(6) 0.004(5)
C37 0.039(7) 0.064(7) 0.082(9) 0.012(7) 0.005(6) -0.009(5)
C38 0.063(8) 0.043(6) 0.070(8) 0.008(6) 0.002(7) -0.003(5)
C39 0.053(8) 0.044(6) 0.082(9) 0.003(6) 0.019(7) -0.003(5)
C40 0.042(7) 0.060(7) 0.110(12) 0.027(8) -0.003(7) -0.005(6)
C41 0.062(9) 0.059(8) 0.118(13) 0.021(8) 0.016(9) -0.007(7)
C42 0.062(8) 0.039(6) 0.068(8) 0.005(6) 0.010(6) -0.010(5)
C43 0.052(7) 0.045(6) 0.060(7) 0.000(5) 0.010(6) 0.000(5)
C44 0.070(10) 0.098(12) 0.104(13) 0.029(10) -0.019(9) -0.016(9)

_geom_special_details            
;
 All esds (except the esd in the dihedral angle between two l.s. planes)
 are estimated using the full covariance matrix.  The cell esds are taken
 into account individually in the estimation of esds in distances, angles
 and torsion angles; correlations between esds in cell parameters are only
 used when they are defined by crystal symmetry.  An approximate (isotropic)
 treatment of cell esds is used for estimating esds involving l.s. planes.
;

loop_
_geom_bond_atom_site_label_1
_geom_bond_atom_site_label_2
_geom_bond_distance
_geom_bond_site_symmetry_2
_geom_bond_publ_flag
Cl1 C43 1.759(11) . ?
Cl2 C43 1.708(13) . ?
Cl3 C43 1.732(13) . ?
Cl4 C44 1.819(19) . ?
Cl5 C44 1.69(2) . ?
Cl6 C44 1.689(18) . ?
N1 C7 1.310(18) . ?
N1 C1 1.424(17) . ?
N2 C7 1.397(18) . ?
N2 C42 1.409(18) . ?
N2 C6 1.412(15) . ?
N3 C14 1.324(15) . ?
N3 C15 1.428(16) . ?
N4 C14 1.347(15) . ?
N4 C20 1.413(15) . ?
N4 C21 1.437(15) . ?
N5 C28 1.331(16) . ?
N5 C29 1.403(16) . ?
N6 C34 1.375(16) . ?
N6 C28 1.421(15) . ?
N6 C35 1.454(14) . ?
C1 C6 1.37(2) . ?
C1 C2 1.386(19) . ?
C2 C3 1.37(2) . ?
C2 H2 0.9500 . ?
C3 C4 1.41(2) . ?
C3 H3 0.9500 . ?
C4 C5 1.36(2) . ?
C4 H4 0.9500 . ?
C5 C6 1.40(2) . ?
C5 H5 0.9500 . ?
C7 C8 1.488(18) . ?
C8 C13 1.28(2) . ?
C8 C9 1.35(3) . ?
C9 C10 1.39(3) . ?
C9 H9 0.9500 . ?
C10 C11 1.36(3) . ?
C10 H10 0.9500 . ?
C11 C12 1.34(2) . ?
C11 C14 1.492(16) . ?
C12 C13 1.43(2) . ?
C12 H12 0.9500 . ?
C13 H13 0.9500 . ?
C15 C16 1.363(18) . ?
C15 C20 1.400(18) . ?
C16 C17 1.38(2) . ?
C16 H16 0.9500 . ?
C17 C18 1.43(2) . ?
C17 H17 0.9500 . ?
C18 C19 1.36(2) . ?
C18 H18 0.9500 . ?
C19 C20 1.389(17) . ?
C19 H19 0.9500 . ?
C21 C22 1.515(17) . ?
C21 H21A 0.9900 . ?
C21 H21B 0.9900 . ?
C22 C23 1.380(18) . ?
C22 C27 1.40(2) . ?
C23 C24 1.44(2) . ?
C23 H23 0.9500 . ?
C24 C25 1.343(19) . ?
C24 H24 0.9500 . ?
C25 C26 1.439(18) . ?
C25 C28 1.483(17) . ?
C26 C27 1.38(2) . ?
C26 H26 0.9500 . ?
C27 H27 0.9500 . ?
C29 C30 1.384(18) . ?
C29 C34 1.407(16) . ?
C30 C31 1.392(19) . ?
C30 H30 0.9500 . ?
C31 C32 1.41(2) . ?
C31 H31 0.9500 . ?
C32 C33 1.370(19) . ?
C32 H32 0.9500 . ?
C33 C34 1.393(18) . ?
C33 H33 0.9500 . ?
C35 C36 1.497(17) . ?
C35 H35A 0.9900 . ?
C35 H35B 0.9900 . ?
C36 C41 1.36(2) . ?
C36 C37 1.392(17) . ?
C37 C38 1.365(18) . ?
C37 H37 0.9500 . ?
C38 C39 1.359(19) . ?
C38 H38 0.9500 . ?
C39 C40 1.401(19) . ?
C39 C42 1.538(17) . ?
C40 C41 1.39(2) . ?
C40 H40 0.9500 . ?
C41 H41 0.9500 . ?
C42 H42A 0.9900 . ?
C42 H42B 0.9900 . ?
C43 H43 1.0000 . ?
C44 H44 1.0000 . ?

loop_
_geom_angle_atom_site_label_1
_geom_angle_atom_site_label_2
_geom_angle_atom_site_label_3
_geom_angle
_geom_angle_site_symmetry_1
_geom_angle_site_symmetry_3
_geom_angle_publ_flag
C7 N1 C1 106.0(12) . . ?
C7 N2 C42 131.1(11) . . ?
C7 N2 C6 105.0(12) . . ?
C42 N2 C6 123.5(11) . . ?
C14 N3 C15 103.1(10) . . ?
C14 N4 C20 107.0(10) . . ?
C14 N4 C21 128.6(11) . . ?
C20 N4 C21 124.2(10) . . ?
C28 N5 C29 105.1(9) . . ?
C34 N6 C28 106.2(9) . . ?
C34 N6 C35 124.9(10) . . ?
C28 N6 C35 127.6(10) . . ?
C6 C1 C2 122.0(12) . . ?
C6 C1 N1 108.9(12) . . ?
C2 C1 N1 129.1(14) . . ?
C3 C2 C1 116.3(15) . . ?
C3 C2 H2 121.9 . . ?
C1 C2 H2 121.9 . . ?
C2 C3 C4 121.9(13) . . ?
C2 C3 H3 119.0 . . ?
C4 C3 H3 119.0 . . ?
C5 C4 C3 121.4(14) . . ?
C5 C4 H4 119.3 . . ?
C3 C4 H4 119.3 . . ?
C4 C5 C6 116.4(15) . . ?
C4 C5 H5 121.8 . . ?
C6 C5 H5 121.8 . . ?
C1 C6 C5 122.0(12) . . ?
C1 C6 N2 107.3(11) . . ?
C5 C6 N2 130.7(14) . . ?
N1 C7 N2 112.7(11) . . ?
N1 C7 C8 122.2(12) . . ?
N2 C7 C8 125.1(12) . . ?
C13 C8 C9 116.3(14) . . ?
C13 C8 C7 128.2(14) . . ?
C9 C8 C7 115.3(13) . . ?
C8 C9 C10 122.4(19) . . ?
C8 C9 H9 118.8 . . ?
C10 C9 H9 118.8 . . ?
C11 C10 C9 120(2) . . ?
C11 C10 H10 119.8 . . ?
C9 C10 H10 119.8 . . ?
C12 C11 C10 116.9(14) . . ?
C12 C11 C14 123.1(13) . . ?
C10 C11 C14 119.7(14) . . ?
C11 C12 C13 119.3(16) . . ?
C11 C12 H12 120.3 . . ?
C13 C12 H12 120.3 . . ?
C8 C13 C12 123.8(18) . . ?
C8 C13 H13 118.1 . . ?
C12 C13 H13 118.1 . . ?
N3 C14 N4 114.9(10) . . ?
N3 C14 C11 122.9(10) . . ?
N4 C14 C11 122.2(10) . . ?
C16 C15 C20 119.7(12) . . ?
C16 C15 N3 129.6(13) . . ?
C20 C15 N3 110.4(11) . . ?
C15 C16 C17 119.0(14) . . ?
C15 C16 H16 120.5 . . ?
C17 C16 H16 120.5 . . ?
C16 C17 C18 119.6(12) . . ?
C16 C17 H17 120.2 . . ?
C18 C17 H17 120.2 . . ?
C19 C18 C17 122.2(13) . . ?
C19 C18 H18 118.9 . . ?
C17 C18 H18 118.9 . . ?
C18 C19 C20 116.1(12) . . ?
C18 C19 H19 121.9 . . ?
C20 C19 H19 121.9 . . ?
C19 C20 C15 123.0(11) . . ?
C19 C20 N4 132.6(11) . . ?
C15 C20 N4 104.4(10) . . ?
N4 C21 C22 113.5(10) . . ?
N4 C21 H21A 108.9 . . ?
C22 C21 H21A 108.9 . . ?
N4 C21 H21B 108.9 . . ?
C22 C21 H21B 108.9 . . ?
H21A C21 H21B 107.7 . . ?
C23 C22 C27 118.4(13) . . ?
C23 C22 C21 118.7(12) . . ?
C27 C22 C21 122.9(12) . . ?
C22 C23 C24 120.8(12) . . ?
C22 C23 H23 119.6 . . ?
C24 C23 H23 119.6 . . ?
C25 C24 C23 119.7(13) . . ?
C25 C24 H24 120.2 . . ?
C23 C24 H24 120.2 . . ?
C24 C25 C26 120.2(13) . . ?
C24 C25 C28 124.9(12) . . ?
C26 C25 C28 114.8(12) . . ?
C27 C26 C25 118.9(14) . . ?
C27 C26 H26 120.5 . . ?
C25 C26 H26 120.5 . . ?
C26 C27 C22 121.7(13) . . ?
C26 C27 H27 119.2 . . ?
C22 C27 H27 119.2 . . ?
N5 C28 N6 112.0(10) . . ?
N5 C28 C25 123.5(11) . . ?
N6 C28 C25 124.5(11) . . ?
C30 C29 N5 129.4(11) . . ?
C30 C29 C34 120.3(12) . . ?
N5 C29 C34 110.2(11) . . ?
C29 C30 C31 118.1(12) . . ?
C29 C30 H30 120.9 . . ?
C31 C30 H30 120.9 . . ?
C30 C31 C32 120.2(13) . . ?
C30 C31 H31 119.9 . . ?
C32 C31 H31 119.9 . . ?
C33 C32 C31 122.6(13) . . ?
C33 C32 H32 118.7 . . ?
C31 C32 H32 118.7 . . ?
C32 C33 C34 116.4(12) . . ?
C32 C33 H33 121.8 . . ?
C34 C33 H33 121.8 . . ?
N6 C34 C33 131.2(11) . . ?
N6 C34 C29 106.5(10) . . ?
C33 C34 C29 122.2(12) . . ?
N6 C35 C36 115.1(9) . . ?
N6 C35 H35A 108.5 . . ?
C36 C35 H35A 108.5 . . ?
N6 C35 H35B 108.5 . . ?
C36 C35 H35B 108.5 . . ?
H35A C35 H35B 107.5 . . ?
C41 C36 C37 116.7(12) . . ?
C41 C36 C35 121.4(12) . . ?
C37 C36 C35 121.7(12) . . ?
C38 C37 C36 121.1(13) . . ?
C38 C37 H37 119.5 . . ?
C36 C37 H37 119.5 . . ?
C39 C38 C37 121.1(13) . . ?
C39 C38 H38 119.4 . . ?
C37 C38 H38 119.4 . . ?
C38 C39 C40 119.8(12) . . ?
C38 C39 C42 120.3(11) . . ?
C40 C39 C42 119.8(13) . . ?
C41 C40 C39 117.2(14) . . ?
C41 C40 H40 121.4 . . ?
C39 C40 H40 121.4 . . ?
C36 C41 C40 123.9(14) . . ?
C36 C41 H41 118.0 . . ?
C40 C41 H41 118.0 . . ?
N2 C42 C39 115.2(11) . . ?
N2 C42 H42A 108.5 . . ?
C39 C42 H42A 108.5 . . ?
N2 C42 H42B 108.5 . . ?
C39 C42 H42B 108.5 . . ?
H42A C42 H42B 107.5 . . ?
Cl2 C43 Cl3 111.9(7) . . ?
Cl2 C43 Cl1 112.6(7) . . ?
Cl3 C43 Cl1 110.8(7) . . ?
Cl2 C43 H43 107.0 . . ?
Cl3 C43 H43 107.0 . . ?
Cl1 C43 H43 107.0 . . ?
Cl6 C44 Cl5 117.4(13) . . ?
Cl6 C44 Cl4 107.3(10) . . ?
Cl5 C44 Cl4 108.5(9) . . ?
Cl6 C44 H44 107.8 . . ?
Cl5 C44 H44 107.8 . . ?
Cl4 C44 H44 107.8 . . ?

loop_
_geom_torsion_atom_site_label_1
_geom_torsion_atom_site_label_2
_geom_torsion_atom_site_label_3
_geom_torsion_atom_site_label_4
_geom_torsion
_geom_torsion_site_symmetry_1
_geom_torsion_site_symmetry_2
_geom_torsion_site_symmetry_3
_geom_torsion_site_symmetry_4
_geom_torsion_publ_flag
C7 N1 C1 C6 -2.6(14) . . . . ?
C7 N1 C1 C2 177.5(12) . . . . ?
C6 C1 C2 C3 -0.3(18) . . . . ?
N1 C1 C2 C3 179.6(12) . . . . ?
C1 C2 C3 C4 1.2(18) . . . . ?
C2 C3 C4 C5 0(2) . . . . ?
C3 C4 C5 C6 -1.1(19) . . . . ?
C2 C1 C6 C5 -1.3(18) . . . . ?
N1 C1 C6 C5 178.8(11) . . . . ?
C2 C1 C6 N2 -179.4(11) . . . . ?
N1 C1 C6 N2 0.7(13) . . . . ?
C4 C5 C6 C1 2.0(18) . . . . ?
C4 C5 C6 N2 179.6(12) . . . . ?
C7 N2 C6 C1 1.4(12) . . . . ?
C42 N2 C6 C1 175.1(10) . . . . ?
C7 N2 C6 C5 -176.5(12) . . . . ?
C42 N2 C6 C5 -2.8(19) . . . . ?
C1 N1 C7 N2 3.7(14) . . . . ?
C1 N1 C7 C8 -174.6(10) . . . . ?
C42 N2 C7 N1 -176.3(11) . . . . ?
C6 N2 C7 N1 -3.3(13) . . . . ?
C42 N2 C7 C8 2.0(19) . . . . ?
C6 N2 C7 C8 174.9(11) . . . . ?
N1 C7 C8 C13 -173(3) . . . . ?
N2 C7 C8 C13 9(3) . . . . ?
N1 C7 C8 C9 13(2) . . . . ?
N2 C7 C8 C9 -165(2) . . . . ?
C13 C8 C9 C10 -4(5) . . . . ?
C7 C8 C9 C10 171(3) . . . . ?
C8 C9 C10 C11 10(5) . . . . ?
C9 C10 C11 C12 -8(5) . . . . ?
C9 C10 C11 C14 178(3) . . . . ?
C10 C11 C12 C13 -1(5) . . . . ?
C14 C11 C12 C13 173(3) . . . . ?
C9 C8 C13 C12 -5(5) . . . . ?
C7 C8 C13 C12 -179(3) . . . . ?
C11 C12 C13 C8 8(6) . . . . ?
C15 N3 C14 N4 -3.0(14) . . . . ?
C15 N3 C14 C11 177.1(12) . . . . ?
C20 N4 C14 N3 0.6(15) . . . . ?
C21 N4 C14 N3 -175.5(12) . . . . ?
C20 N4 C14 C11 -179.4(11) . . . . ?
C21 N4 C14 C11 4(2) . . . . ?
C12 C11 C14 N3 72(2) . . . . ?
C10 C11 C14 N3 -114(2) . . . . ?
C12 C11 C14 N4 -108(2) . . . . ?
C10 C11 C14 N4 66(2) . . . . ?
C14 N3 C15 C16 177.9(15) . . . . ?
C14 N3 C15 C20 4.3(14) . . . . ?
C20 C15 C16 C17 -7(2) . . . . ?
N3 C15 C16 C17 179.6(15) . . . . ?
C15 C16 C17 C18 7(2) . . . . ?
C16 C17 C18 C19 -5(3) . . . . ?
C17 C18 C19 C20 2(2) . . . . ?
C18 C19 C20 C15 -2(2) . . . . ?
C18 C19 C20 N4 -178.0(14) . . . . ?
C16 C15 C20 C19 4(2) . . . . ?
N3 C15 C20 C19 178.8(12) . . . . ?
C16 C15 C20 N4 -178.4(13) . . . . ?
N3 C15 C20 N4 -4.0(14) . . . . ?
C14 N4 C20 C19 178.9(14) . . . . ?
C21 N4 C20 C19 -5(2) . . . . ?
C14 N4 C20 C15 2.1(14) . . . . ?
C21 N4 C20 C15 178.4(11) . . . . ?
C14 N4 C21 C22 72.9(16) . . . . ?
C20 N4 C21 C22 -102.6(13) . . . . ?
N4 C21 C22 C23 -146.4(11) . . . . ?
N4 C21 C22 C27 36.0(17) . . . . ?
C27 C22 C23 C24 -1(2) . . . . ?
C21 C22 C23 C24 -178.3(13) . . . . ?
C22 C23 C24 C25 -3(2) . . . . ?
C23 C24 C25 C26 6(2) . . . . ?
C23 C24 C25 C28 -177.4(12) . . . . ?
C24 C25 C26 C27 -6(2) . . . . ?
C28 C25 C26 C27 177.6(14) . . . . ?
C25 C26 C27 C22 2(2) . . . . ?
C23 C22 C27 C26 1(2) . . . . ?
C21 C22 C27 C26 178.7(14) . . . . ?
C29 N5 C28 N6 1.4(11) . . . . ?
C29 N5 C28 C25 -179.1(9) . . . . ?
C34 N6 C28 N5 -2.5(11) . . . . ?
C35 N6 C28 N5 -170.1(10) . . . . ?
C34 N6 C28 C25 178.0(10) . . . . ?
C35 N6 C28 C25 10.4(16) . . . . ?
C24 C25 C28 N5 -164.7(13) . . . . ?
C26 C25 C28 N5 11.7(16) . . . . ?
C24 C25 C28 N6 14.8(18) . . . . ?
C26 C25 C28 N6 -168.8(11) . . . . ?
C28 N5 C29 C30 176.4(11) . . . . ?
C28 N5 C29 C34 0.2(11) . . . . ?
N5 C29 C30 C31 -177.3(10) . . . . ?
C34 C29 C30 C31 -1.4(15) . . . . ?
C29 C30 C31 C32 -1.3(15) . . . . ?
C30 C31 C32 C33 2.2(17) . . . . ?
C31 C32 C33 C34 -0.2(16) . . . . ?
C28 N6 C34 C33 -179.7(11) . . . . ?
C35 N6 C34 C33 -11.7(17) . . . . ?
C28 N6 C34 C29 2.5(10) . . . . ?
C35 N6 C34 C29 170.5(9) . . . . ?
C32 C33 C34 N6 179.8(10) . . . . ?
C32 C33 C34 C29 -2.7(15) . . . . ?
C30 C29 C34 N6 -178.3(9) . . . . ?
N5 C29 C34 N6 -1.8(11) . . . . ?
C30 C29 C34 C33 3.6(15) . . . . ?
N5 C29 C34 C33 -179.8(9) . . . . ?
C34 N6 C35 C36 -106.4(12) . . . . ?
C28 N6 C35 C36 59.0(15) . . . . ?
N6 C35 C36 C41 -145.4(14) . . . . ?
N6 C35 C36 C37 39.9(18) . . . . ?
C41 C36 C37 C38 4(2) . . . . ?
C35 C36 C37 C38 179.2(12) . . . . ?
C36 C37 C38 C39 -3(2) . . . . ?
C37 C38 C39 C40 1(2) . . . . ?
C37 C38 C39 C42 178.8(12) . . . . ?
C38 C39 C40 C41 -2(2) . . . . ?
C42 C39 C40 C41 -179.4(13) . . . . ?
C37 C36 C41 C40 -5(2) . . . . ?
C35 C36 C41 C40 179.9(14) . . . . ?
C39 C40 C41 C36 4(3) . . . . ?
C7 N2 C42 C39 73.1(16) . . . . ?
C6 N2 C42 C39 -98.7(13) . . . . ?
C38 C39 C42 N2 -167.4(11) . . . . ?
C40 C39 C42 N2 10.0(18) . . . . ?

_refine_diff_density_max         0.796
_refine_diff_density_min         -0.686
_refine_diff_density_rms         0.095

_shelxl_version_number           2013-4

_shelx_res_file                  
;
TITL 120128
CELL  0.71075 5.75648 25.73460 26.33970 90.00000 91.01950 90.00000
ZERR  4 0.00052 0.00196 0.00210 0.00000 0.00240 0.00000
LATT -7
SYMM    +X,    -Y, .50+Z
SFAC C H CL N
UNIT 176 128 24 24
SHEL 99999.000000 0.825469
L.S. 10
FMAP 2
PLAN -30
WPDB -2
HTAB
BOND $H
CONF
LIST 4
TEMP -180.0
ACTA
SIZE 0.250 0.100 0.100
WGHT    0.180600    4.462500
FVAR       0.95913
CL1   3    0.518693    0.491589    0.306181    11.00000    0.06237    0.05391 =
         0.08948   -0.00001    0.01562   -0.00604
CL2   3    0.101480    0.432097    0.322057    11.00000    0.04667    0.08020 =
         0.11287    0.00425    0.00413   -0.00549
CL3   3    0.529360    0.399684    0.368119    11.00000    0.07105    0.07941 =
         0.13337    0.02897   -0.02771   -0.01101
CL4   3   -0.095644    0.286678    0.324185    11.00000    0.12504    0.10692 =
         0.09582    0.00987    0.02099    0.00757
CL5   3    0.001497    0.321985    0.425006    11.00000    0.12516    0.10366 =
         0.13355   -0.01794   -0.02543    0.00609
CL6   3   -0.376622    0.250852    0.403888    11.00000    0.10469    0.09968 =
         0.14866    0.02178    0.03981   -0.01601
N1    4    0.390916    0.408381    0.647636    11.00000    0.07014    0.05150 =
         0.06832    0.00967    0.01066    0.00982
N2    4    0.175872    0.395355    0.576452    11.00000    0.05860    0.04462 =
         0.07587    0.00894    0.01558    0.00514
N3    4   -0.420422    0.618516    0.710841    11.00000    0.07142    0.04769 =
         0.06909    0.00395    0.02753    0.00342
N4    4   -0.132868    0.660371    0.670915    11.00000    0.04288    0.05771 =
         0.05873    0.00622    0.00705    0.00081
N5    4   -0.324962    0.657536    0.402953    11.00000    0.03846    0.04024 =
         0.05633   -0.00527    0.00299    0.00270
N6    4   -0.002492    0.608245    0.389405    11.00000    0.04458    0.03674 =
         0.07337    0.00654    0.01997    0.00126
C1    1    0.491158    0.367107    0.619476    11.00000    0.06978    0.04671 =
         0.06696    0.01210    0.01024   -0.00322
C2    1    0.687501    0.337845    0.630695    11.00000    0.05894    0.05633 =
         0.06744    0.01526    0.01512    0.01168
AFIX  43
H2    2    0.778915    0.343708    0.660530    11.00000   -1.20000
AFIX   0
C3    1    0.742444    0.300005    0.596383    11.00000    0.07399    0.04879 =
         0.07173    0.01486    0.02330    0.00489
AFIX  43
H3    2    0.874060    0.278599    0.602921    11.00000   -1.20000
AFIX   0
C4    1    0.608916    0.291872    0.551497    11.00000    0.06757    0.04499 =
         0.09445    0.00735    0.01435    0.00282
AFIX  43
H4    2    0.653459    0.265363    0.528534    11.00000   -1.20000
AFIX   0
C5    1    0.417625    0.321284    0.540504    11.00000    0.04682    0.05084 =
         0.09455    0.00545    0.00408   -0.00154
AFIX  43
H5    2    0.328774    0.316439    0.510134    11.00000   -1.20000
AFIX   0
C6    1    0.359278    0.358906    0.576265    11.00000    0.05119    0.04113 =
         0.07925    0.01297    0.01843    0.00336
C7    1    0.213204    0.424838    0.620367    11.00000    0.05504    0.05374 =
         0.06500    0.00654    0.01777   -0.00130
C8    1    0.074816    0.471090    0.635111    11.00000    0.05430    0.05412 =
         0.04888    0.01447    0.01007   -0.00087
C9    1    0.170458    0.500698    0.672244    11.00000    0.17105    0.19703 =
         0.12886   -0.09160   -0.07995    0.14538
AFIX  43
H9    2    0.304925    0.488308    0.689823    11.00000   -1.20000
AFIX   0
C10   1    0.079488    0.548558    0.685655    11.00000    0.22552    0.16860 =
         0.12061   -0.09098   -0.08879    0.14826
AFIX  43
H10   2    0.165264    0.570799    0.707837    11.00000   -1.20000
AFIX   0
C11   1   -0.131768    0.563823    0.667234    11.00000    0.05140    0.04437 =
         0.06145    0.00262    0.00885    0.00792
C12   1   -0.231836    0.533635    0.631604    11.00000    0.11479    0.14563 =
         0.20436   -0.12055   -0.09581    0.09410
AFIX  43
H12   2   -0.380282    0.542327    0.617741    11.00000   -1.20000
AFIX   0
C13   1   -0.112801    0.488184    0.614662    11.00000    0.08525    0.17561 =
         0.27540   -0.16791   -0.10149    0.08513
AFIX  43
H13   2   -0.177143    0.469656    0.586565    11.00000   -1.20000
AFIX   0
C14   1   -0.230735    0.614679    0.683375    11.00000    0.04476    0.05287 =
         0.04589    0.00347    0.00545    0.00208
C15   1   -0.440819    0.673175    0.719053    11.00000    0.07820    0.04973 =
         0.05480   -0.00044    0.00350    0.00490
C16   1   -0.607754    0.700310    0.743803    11.00000    0.06266    0.07016 =
         0.07604    0.01468    0.03167    0.02669
AFIX  43
H16   2   -0.735105    0.682747    0.758540    11.00000   -1.20000
AFIX   0
C17   1   -0.589085    0.753512    0.747127    11.00000    0.09977    0.06907 =
         0.06705   -0.00548    0.01383    0.03975
AFIX  43
H17   2   -0.693026    0.772672    0.767569    11.00000   -1.20000
AFIX   0
C18   1   -0.412166    0.779783    0.719605    11.00000    0.08602    0.05513 =
         0.07074   -0.00535   -0.01182    0.00857
AFIX  43
H18   2   -0.408305    0.816686    0.720008    11.00000   -1.20000
AFIX   0
C19   1   -0.249877    0.753762    0.692973    11.00000    0.05239    0.05391 =
         0.07821    0.00822    0.00211   -0.00183
AFIX  43
H19   2   -0.129913    0.771303    0.675551    11.00000   -1.20000
AFIX   0
C20   1   -0.269107    0.699945    0.692626    11.00000    0.04296    0.05245 =
         0.05055   -0.00140    0.00030    0.01392
C21   1    0.062785    0.669737    0.639032    11.00000    0.04508    0.06765 =
         0.05012    0.00341    0.00490   -0.00466
AFIX  23
H21A  2    0.191076    0.646224    0.649485    11.00000   -1.20000
H21B  2    0.116859    0.705888    0.644297    11.00000   -1.20000
AFIX   0
C22   1    0.009547    0.661627    0.583068    11.00000    0.05791    0.04493 =
         0.06766    0.01562   -0.00170   -0.00934
C23   1    0.182444    0.642596    0.552558    11.00000    0.04218    0.08244 =
         0.06675    0.00646   -0.00165    0.01567
AFIX  43
H23   2    0.329656    0.634063    0.567151    11.00000   -1.20000
AFIX   0
C24   1    0.142534    0.635521    0.498954    11.00000    0.04711    0.09529 =
         0.07820   -0.00228   -0.00266    0.02290
AFIX  43
H24   2    0.265036    0.624072    0.478002    11.00000   -1.20000
AFIX   0
C25   1   -0.068675    0.645174    0.478657    11.00000    0.05072    0.04571 =
         0.05811   -0.00140    0.01574   -0.00906
C26   1   -0.247645    0.667519    0.509226    11.00000    0.05862    0.08581 =
         0.08305   -0.00358    0.00915    0.01671
AFIX  43
H26   2   -0.392583    0.677374    0.494342    11.00000   -1.20000
AFIX   0
C27   1   -0.205409    0.674391    0.560437    11.00000    0.05519    0.09762 =
         0.06893   -0.00665    0.00374    0.01633
AFIX  43
H27   2   -0.324860    0.688120    0.580940    11.00000   -1.20000
AFIX   0
C28   1   -0.134423    0.637400    0.424501    11.00000    0.04606    0.05156 =
         0.05443    0.00402    0.00357   -0.01221
C29   1   -0.322863    0.640294    0.352413    11.00000    0.04744    0.03767 =
         0.07925    0.00850    0.01650   -0.00876
C30   1   -0.486249    0.647629    0.313904    11.00000    0.04079    0.04987 =
         0.06828    0.01688    0.00342   -0.01127
AFIX  43
H30   2   -0.621364    0.667965    0.319243    11.00000   -1.20000
AFIX   0
C31   1   -0.447004    0.624364    0.267126    11.00000    0.04724    0.05300 =
         0.07682    0.02083   -0.01301   -0.01397
AFIX  43
H31   2   -0.557939    0.628142    0.240244    11.00000   -1.20000
AFIX   0
C32   1   -0.243415    0.595243    0.259502    11.00000    0.06983    0.04675 =
         0.06736   -0.00233    0.02195   -0.02024
AFIX  43
H32   2   -0.217848    0.580775    0.226893    11.00000   -1.20000
AFIX   0
C33   1   -0.080810    0.586953    0.297238    11.00000    0.05087    0.04167 =
         0.06971    0.00900    0.00713   -0.00976
AFIX  43
H33   2    0.055644    0.567157    0.291628    11.00000   -1.20000
AFIX   0
C34   1   -0.126311    0.609117    0.344292    11.00000    0.03645    0.04818 =
         0.05686    0.01500    0.00850   -0.00953
C35   1    0.195011    0.574580    0.400371    11.00000    0.03657    0.05799 =
         0.06203    0.00131    0.00537    0.01168
AFIX  23
H35A  2    0.322071    0.595935    0.415235    11.00000   -1.20000
H35B  2    0.250822    0.560116    0.367965    11.00000   -1.20000
AFIX   0
C36   1    0.147307    0.530464    0.435737    11.00000    0.04722    0.04828 =
         0.07069    0.01174    0.00622    0.00352
C37   1   -0.059694    0.502551    0.433032    11.00000    0.03906    0.06434 =
         0.08241    0.01164    0.00513   -0.00929
AFIX  43
H37   2   -0.175000    0.511863    0.408433    11.00000   -1.20000
AFIX   0
C38   1   -0.099713    0.462023    0.465144    11.00000    0.06333    0.04311 =
         0.06987    0.00801    0.00232   -0.00277
AFIX  43
H38   2   -0.244928    0.444512    0.463452    11.00000   -1.20000
AFIX   0
C39   1    0.064663    0.446287    0.499504    11.00000    0.05319    0.04440 =
         0.08223    0.00315    0.01899   -0.00316
C40   1    0.277460    0.472609    0.502992    11.00000    0.04189    0.06029 =
         0.11018    0.02729   -0.00316   -0.00530
AFIX  43
H40   2    0.393292    0.463049    0.527379    11.00000   -1.20000
AFIX   0
C41   1    0.311689    0.513157    0.469367    11.00000    0.06226    0.05926 =
         0.11755    0.02077    0.01639   -0.00658
AFIX  43
H41   2    0.458843    0.529878    0.469829    11.00000   -1.20000
AFIX   0
C42   1    0.014391    0.401246    0.536057    11.00000    0.06205    0.03906 =
         0.06818    0.00508    0.00993   -0.01039
AFIX  23
H42A  2   -0.141577    0.406571    0.550420    11.00000   -1.20000
H42B  2    0.009487    0.368503    0.516336    11.00000   -1.20000
AFIX   0
C43   1    0.396535    0.429929    0.316540    11.00000    0.05196    0.04469 =
         0.06035   -0.00009    0.00978   -0.00013
AFIX  13
H43   2    0.430055    0.408334    0.285970    11.00000   -1.20000
AFIX   0
C44   1   -0.103829    0.270747    0.391413    11.00000    0.07021    0.09771 =
         0.10391    0.02942   -0.01936   -0.01626
AFIX  13
H44   2    0.002991    0.240663    0.397537    11.00000   -1.20000
AFIX   0
HKLF 4

REM  120128
REM R1 =  0.0911 for    4159 Fo > 4sig(Fo)  and  0.1361 for all    6373 data
REM    505 parameters refined using      2 restraints

END

WGHT      0.1803      4.5512

REM Instructions for potential hydrogen bonds
HTAB C5 Cl5
EQIV $1 x-1, -y+1, z+1/2
HTAB C16 Cl4_$1
EQIV $2 x+1, y, z
HTAB C35 N5_$2
HTAB C35 Cl1
HTAB C42 Cl5
EQIV $3 x+1, -y+1, z-1/2
HTAB C43 N3_$3
EQIV $4 x+1/2, y-1/2, z
HTAB C44 N5_$4

REM Highest difference peak  0.796,  deepest hole -0.686,  1-sigma level  0.095
Q1    1   0.0533  0.2992  0.3741  11.00000  0.05    0.80
Q2    1  -0.2415  0.2789  0.4548  11.00000  0.05    0.59
Q3    1  -0.3419  0.2535  0.3492  11.00000  0.05    0.43
Q4    1  -0.1465  0.4810  0.6286  11.00000  0.05    0.41
Q5    1   0.3590  0.4461  0.3453  11.00000  0.05    0.41
Q6    1   0.5323  0.4478  0.3645  11.00000  0.05    0.39
Q7    1   0.2315  0.5100  0.6667  11.00000  0.05    0.39
Q8    1   0.2297  0.3684  0.3109  11.00000  0.05    0.38
Q9    1   0.3000  0.5022  0.3405  11.00000  0.05    0.33
Q10   1   0.1059  0.5600  0.6795  11.00000  0.05    0.32
Q11   1  -0.3589  0.6507  0.3776  11.00000  0.05    0.31
Q12   1   0.1396  0.5001  0.3564  11.00000  0.05    0.30
Q13   1   0.2285  0.4926  0.7460  11.00000  0.05    0.30
Q14   1  -0.0793  0.3796  0.3400  11.00000  0.05    0.30
Q15   1   0.4905  0.4378  0.3096  11.00000  0.05    0.29
Q16   1   0.4076  0.5217  0.4797  11.00000  0.05    0.29
Q17   1  -0.2784  0.6495  0.3975  11.00000  0.05    0.29
Q18   1   0.6073  0.5184  0.5167  11.00000  0.05    0.29
Q19   1   0.7262  0.4089  0.3502  11.00000  0.05    0.28
Q20   1  -0.1808  0.2707  0.2685  11.00000  0.05    0.28
Q21   1  -0.1527  0.6651  0.4975  11.00000  0.05    0.27
Q22   1  -0.2401  0.5336  0.6569  11.00000  0.05    0.27
Q23   1   0.7528  0.3922  0.3414  11.00000  0.05    0.27
Q24   1   0.2755  0.5270  0.4880  11.00000  0.05    0.26
Q25   1   0.7230  0.5402  0.2816  11.00000  0.05    0.26
Q26   1   0.3380  0.4224  0.3030  11.00000  0.05    0.26
Q27   1  -0.3314  0.2574  0.2024  11.00000  0.05    0.26
Q28   1  -0.1218  0.4184  0.3486  11.00000  0.05    0.26
Q29   1   0.0730  0.5161  0.4310  11.00000  0.05    0.26
Q30   1   0.4740  0.4936  0.3578  11.00000  0.05    0.26
;
_shelx_res_checksum              95566

_exptl_crystal_recrystallization_method 
'Re-crystallisation from solvent: chloroform-acetone'
####################################################################### 
# 
# This file contains crystal structure data downloaded from the 
# Cambridge Structural Database (CSD) hosted by the Cambridge 
# Crystallographic Data Centre (CCDC).
# 
# Full information about CCDC data access policies and citation 
# guidelines are available at http://www.ccdc.cam.ac.uk/access/V1 
# 
# Audit and citation data items may have been added by the CCDC. 
# Please retain this information to preserve the provenance of 
# this file and to allow appropriate attribution of the data. 
# 
#######################################################################

data_protonated_anti-benzimidazole[3]arene
_database_code_depnum_ccdc_archive 'CCDC 1585801'
_audit_update_record             
;
2017-11-15 deposited with the CCDC.
2018-09-05 downloaded from the CCDC.
;

_audit_creation_method           SHELXL-2013
_chemical_name_systematic        
;
 ?
;
_chemical_name_common            ?
_chemical_melting_point          ?
_chemical_formula_moiety         '(C42 H30 N6), 3(C7 H8 S O3), 3(O H2)'
_chemical_formula_sum            'C63 H60 N6 O12 S3'
_chemical_formula_weight         1189.35

loop_
_atom_type_symbol
_atom_type_description
_atom_type_scat_dispersion_real
_atom_type_scat_dispersion_imag
_atom_type_scat_source
C C 0.0181 0.0091 'International Tables Vol C Tables 4.2.6.8 and 6.1.1.4'
H H 0.0000 0.0000 'International Tables Vol C Tables 4.2.6.8 and 6.1.1.4'
N N 0.0311 0.0180 'International Tables Vol C Tables 4.2.6.8 and 6.1.1.4'
O O 0.0492 0.0322 'International Tables Vol C Tables 4.2.6.8 and 6.1.1.4'
S S 0.3331 0.5567 'International Tables Vol C Tables 4.2.6.8 and 6.1.1.4'

_space_group_crystal_system      triclinic
_space_group_IT_number           2
_space_group_name_H-M_alt        'P -1'
_space_group_name_Hall           '-P 1'

_shelx_space_group_comment       
;
The symmetry employed for this shelxl refinement is uniquely defined
by the following loop, which should always be used as a source of
symmetry information in preference to the above space-group names.
They are only intended as comments.
;

loop_
_space_group_symop_operation_xyz
'x, y, z'
'-x, -y, -z'

_cell_length_a                   9.9758(3)
_cell_length_b                   14.1235(3)
_cell_length_c                   21.6617(4)
_cell_angle_alpha                98.632(2)
_cell_angle_beta                 94.107(2)
_cell_angle_gamma                107.170(2)
_cell_volume                     2861.14(12)
_cell_formula_units_Z            2
_cell_measurement_temperature    93(2)
_cell_measurement_reflns_used    10031
_cell_measurement_theta_min      3.32
_cell_measurement_theta_max      73.87

_exptl_crystal_description       plate
_exptl_crystal_colour            colorless
_exptl_crystal_density_meas      ?
_exptl_crystal_density_method    ?
_exptl_crystal_density_diffrn    1.381
_exptl_crystal_F_000             1248
_exptl_transmission_factor_min   ?
_exptl_transmission_factor_max   ?
_exptl_crystal_size_max          0.079
_exptl_crystal_size_mid          0.043
_exptl_crystal_size_min          0.028
_exptl_absorpt_coefficient_mu    1.768
_shelx_estimated_absorpt_T_min   0.873
_shelx_estimated_absorpt_T_max   0.952
_exptl_absorpt_correction_type   ?
_exptl_absorpt_correction_T_min  ?
_exptl_absorpt_correction_T_max  ?
_exptl_absorpt_process_details   ?

_exptl_special_details           
;
 ?
;

_diffrn_ambient_temperature      93(2)
_diffrn_radiation_wavelength     1.54184
_diffrn_radiation_type           CuK\a
_diffrn_source                   ?
_diffrn_measurement_device_type  'Rigaku XtaLAB P200'
_diffrn_measurement_method       \w
_diffrn_detector_area_resol_mean 5.811
_diffrn_reflns_number            32111
_diffrn_reflns_av_unetI/netI     0.0501
_diffrn_reflns_av_R_equivalents  0.0433
_diffrn_reflns_limit_h_min       -11
_diffrn_reflns_limit_h_max       12
_diffrn_reflns_limit_k_min       -17
_diffrn_reflns_limit_k_max       16
_diffrn_reflns_limit_l_min       -26
_diffrn_reflns_limit_l_max       25
_diffrn_reflns_theta_min         3.329
_diffrn_reflns_theta_max         74.436
_diffrn_reflns_theta_full        67.684
_diffrn_measured_fraction_theta_max 0.962
_diffrn_measured_fraction_theta_full 0.995
_diffrn_reflns_Laue_measured_fraction_max 0.962
_diffrn_reflns_Laue_measured_fraction_full 0.995
_diffrn_reflns_point_group_measured_fraction_max 0.962
_diffrn_reflns_point_group_measured_fraction_full 0.995
_reflns_number_total             11270
_reflns_number_gt                8644
_reflns_threshold_expression     'I > 2\s(I)'
_reflns_Friedel_coverage         0.000
_reflns_Friedel_fraction_max     .
_reflns_Friedel_fraction_full    .

_reflns_special_details          
;
 Reflections were merged by SHELXL according to the crystal
 class for the calculation of statistics and refinement.
 
 _reflns_Friedel_fraction is defined as the number of unique
 Friedel pairs measured divided by the number that would be
 possible theoretically, ignoring centric projections and
 systematic absences.
;

_computing_data_collection       'CrysAlisPro 1.171.39.20a (Rigaku OD, 2015)'
_computing_cell_refinement       'CrysAlisPro 1.171.39.20a (Rigaku OD, 2015)'
_computing_data_reduction        'CrysAlisPro 1.171.39.20a (Rigaku OD, 2015)'
_computing_structure_solution    'SHELXT Version 2014/5 (Sheldrick, 2014)'
_computing_structure_refinement  'SHELXL-2013 (Sheldrick, 2013)'
_computing_molecular_graphics    'CrystalStructure 4.2.4 (Rigaku, 2016)'
_computing_publication_material  'CrystalStructure 4.2.4'

_refine_special_details          
;
    Refinement was performed using all reflections. The weighted 
    R-factor (wR) and goodness of fit (S) are based on F^2^.
    R-factor (gt) are based on F. The threshold expression of
    F^2^ > 2.0 sigma(F^2^) is used only for calculating R-factor (gt).
;
_refine_ls_structure_factor_coef Fsqd
_refine_ls_matrix_type           full
_refine_ls_weighting_scheme      calc
_refine_ls_weighting_details     
'w=1/[\s^2^(Fo^2^)+(0.0641P)^2^+1.3566P] where P=(Fo^2^+2Fc^2^)/3'
_atom_sites_solution_primary     ?
_atom_sites_solution_secondary   ?
_atom_sites_solution_hydrogens   mixed
_refine_ls_hydrogen_treatment    mixed
_refine_ls_extinction_method     none
_refine_ls_extinction_coef       .
_refine_ls_number_reflns         11270
_refine_ls_number_parameters     800
_refine_ls_number_restraints     19
_refine_ls_R_factor_all          0.0664
_refine_ls_R_factor_gt           0.0488
_refine_ls_wR_factor_ref         0.1332
_refine_ls_wR_factor_gt          0.1241
_refine_ls_goodness_of_fit_ref   1.047
_refine_ls_restrained_S_all      1.051
_refine_ls_shift/su_max          0.001
_refine_ls_shift/su_mean         0.000

loop_
_atom_site_label
_atom_site_type_symbol
_atom_site_fract_x
_atom_site_fract_y
_atom_site_fract_z
_atom_site_U_iso_or_equiv
_atom_site_adp_type
_atom_site_occupancy
_atom_site_site_symmetry_order
_atom_site_calc_flag
_atom_site_refinement_flags_posn
_atom_site_refinement_flags_adp
_atom_site_refinement_flags_occupancy
_atom_site_disorder_assembly
_atom_site_disorder_group
S1 S 0.33084(7) 0.64434(5) 0.58515(3) 0.03504(15) Uani 1 1 d . . . . .
S2 S 0.82203(6) 0.97165(4) 0.23985(3) 0.03124(14) Uani 1 1 d . . . . .
S3 S 0.20112(6) 0.51246(4) -0.09675(3) 0.02950(13) Uani 1 1 d . . . . .
O1 O 0.3337(2) 0.71429(14) 0.64198(8) 0.0445(4) Uani 1 1 d . . . . .
O2 O 0.4010(2) 0.57039(15) 0.59412(10) 0.0482(5) Uani 1 1 d . . . . .
O3 O 0.18743(18) 0.59828(13) 0.55275(8) 0.0360(4) Uani 1 1 d . . . . .
O4 O 0.87956(19) 1.00387(14) 0.30536(8) 0.0389(4) Uani 1 1 d . . . . .
O5 O 0.7767(2) 1.04612(14) 0.21307(9) 0.0447(5) Uani 1 1 d . . . . .
O6 O 0.71152(18) 0.87333(13) 0.22876(9) 0.0382(4) Uani 1 1 d . . . . .
O7 O 0.32004(18) 0.52344(12) -0.04940(8) 0.0333(4) Uani 1 1 d . . . . .
O8 O 0.07836(18) 0.42960(12) -0.09153(9) 0.0379(4) Uani 1 1 d . . . . .
O9 O 0.24329(19) 0.51034(13) -0.15943(8) 0.0362(4) Uani 1 1 d . . . . .
O10 O 0.6282(3) 1.19256(17) 0.22398(9) 0.0508(5) Uani 1 1 d D . . . .
H10A H 0.667(3) 1.146(2) 0.2213(15) 0.061 Uiso 1 1 d D U . . .
H10B H 0.638(4) 1.216(2) 0.2626(9) 0.061 Uiso 1 1 d D U . . .
O11 O 0.1899(2) 0.26131(17) 0.69981(10) 0.0498(5) Uani 1 1 d D . . . .
H11A H 0.230(3) 0.220(2) 0.7141(16) 0.060 Uiso 1 1 d D U . . .
H11B H 0.259(3) 0.3121(18) 0.6941(16) 0.060 Uiso 1 1 d D U . . .
O12A O 0.4092(4) 0.4358(3) 0.67506(17) 0.0842(10) Uani 0.89 1 d D . P A 1
H12A H 0.403(6) 0.481(3) 0.653(2) 0.101 Uiso 0.89 1 d D U P B 1
H12B H 0.408(6) 0.391(2) 0.6424(19) 0.101 Uiso 0.6153 1 d D U P C 1
H12C H 0.497(4) 0.452(9) 0.687(7) 0.101 Uiso 0.2747 1 d D U P C 1
O12B O 0.3264(19) 0.4566(14) 0.7043(8) 0.045(4) Uani 0.11 1 d . . P D 2
N1 N 0.2193(2) 0.78165(14) 0.25486(9) 0.0281(4) Uani 1 1 d . . . . .
N2 N 0.4422(2) 0.85791(15) 0.25075(9) 0.0305(4) Uani 1 1 d D . . . .
H2N H 0.530(2) 0.867(2) 0.2406(13) 0.037 Uiso 1 1 d D U . . .
N3 N 0.4218(2) 0.34113(14) 0.10644(9) 0.0278(4) Uani 1 1 d . . . . .
N4 N 0.3609(2) 0.39463(14) 0.02209(9) 0.0277(4) Uani 1 1 d D . . . .
H4N H 0.337(3) 0.4353(18) -0.0019(11) 0.033 Uiso 1 1 d D U . . .
N5 N 0.0241(2) 0.30544(14) 0.38925(8) 0.0284(4) Uani 1 1 d . . . . .
N6 N 0.1100(2) 0.42526(15) 0.47167(9) 0.0301(4) Uani 1 1 d D . . . .
H6N H 0.139(3) 0.4888(15) 0.4957(12) 0.036 Uiso 1 1 d D U . . .
C1 C 0.2507(3) 0.87814(17) 0.29034(11) 0.0290(5) Uani 1 1 d . . . . .
C2 C 0.1659(3) 0.92587(18) 0.32294(11) 0.0324(5) Uani 1 1 d . . . . .
H2 H 0.0687 0.8929 0.3245 0.039 Uiso 1 1 calc R U . . .
C3 C 0.2324(3) 1.02387(19) 0.35270(12) 0.0375(6) Uani 1 1 d . . . . .
H3 H 0.1792 1.0596 0.3756 0.045 Uiso 1 1 calc R U . . .
C4 C 0.3760(3) 1.07267(19) 0.35025(12) 0.0392(6) Uani 1 1 d . . . . .
H4 H 0.4170 1.1403 0.3716 0.047 Uiso 1 1 calc R U . . .
C5 C 0.4593(3) 1.02555(18) 0.31787(12) 0.0347(5) Uani 1 1 d . . . . .
H5 H 0.5565 1.0586 0.3162 0.042 Uiso 1 1 calc R U . . .
C6 C 0.3927(3) 0.92677(17) 0.28776(11) 0.0305(5) Uani 1 1 d . . . . .
C7 C 0.3361(3) 0.77226(17) 0.23138(11) 0.0288(5) Uani 1 1 d . . . . .
C8 C 0.3514(3) 0.68261(17) 0.19247(11) 0.0300(5) Uani 1 1 d . . . . .
C9 C 0.4692(3) 0.65246(18) 0.20670(11) 0.0334(5) Uani 1 1 d . . . . .
H9 H 0.5384 0.6907 0.2409 0.040 Uiso 1 1 calc R U . . .
C10 C 0.4867(3) 0.56776(18) 0.17183(11) 0.0326(5) Uani 1 1 d . . . . .
H10 H 0.5675 0.5478 0.1818 0.039 Uiso 1 1 calc R U . . .
C11 C 0.3843(3) 0.51154(17) 0.12168(11) 0.0290(5) Uani 1 1 d . . . . .
C12 C 0.2689(3) 0.54366(18) 0.10618(11) 0.0315(5) Uani 1 1 d . . . . .
H12 H 0.2010 0.5067 0.0713 0.038 Uiso 1 1 calc R U . . .
C13 C 0.2524(3) 0.62844(18) 0.14096(11) 0.0333(5) Uani 1 1 d . . . . .
H13 H 0.1738 0.6501 0.1299 0.040 Uiso 1 1 calc R U . . .
C14 C 0.3920(2) 0.41832(17) 0.08479(10) 0.0269(5) Uani 1 1 d . . . . .
C15 C 0.3722(2) 0.29984(17) 0.00160(10) 0.0282(5) Uani 1 1 d . . . . .
C16 C 0.3530(3) 0.24336(19) -0.05840(11) 0.0341(5) Uani 1 1 d . . . . .
H16 H 0.3304 0.2685 -0.0948 0.041 Uiso 1 1 calc R U . . .
C17 C 0.3686(3) 0.1486(2) -0.06246(12) 0.0377(6) Uani 1 1 d . . . . .
H17 H 0.3551 0.1069 -0.1026 0.045 Uiso 1 1 calc R U . . .
C18 C 0.4039(3) 0.11272(19) -0.00845(12) 0.0369(6) Uani 1 1 d . . . . .
H18 H 0.4126 0.0469 -0.0131 0.044 Uiso 1 1 calc R U . . .
C19 C 0.4264(3) 0.17012(18) 0.05132(12) 0.0327(5) Uani 1 1 d . . . . .
H19 H 0.4522 0.1461 0.0876 0.039 Uiso 1 1 calc R U . . .
C20 C 0.4090(2) 0.26500(17) 0.05507(11) 0.0281(5) Uani 1 1 d . . . . .
C21 C 0.4550(3) 0.33307(18) 0.17228(10) 0.0304(5) Uani 1 1 d . . . . .
H21A H 0.5297 0.3954 0.1932 0.037 Uiso 1 1 calc R U . . .
H21B H 0.4937 0.2762 0.1730 0.037 Uiso 1 1 calc R U . . .
C22 C 0.3303(3) 0.31710(17) 0.20990(10) 0.0288(5) Uani 1 1 d . . . . .
C23 C 0.3562(3) 0.30604(19) 0.27218(11) 0.0341(5) Uani 1 1 d . . . . .
H23 H 0.4492 0.3113 0.2892 0.041 Uiso 1 1 calc R U . . .
C24 C 0.2471(3) 0.28736(19) 0.30932(11) 0.0349(5) Uani 1 1 d . . . . .
H24 H 0.2657 0.2788 0.3514 0.042 Uiso 1 1 calc R U . . .
C25 C 0.1113(3) 0.28098(17) 0.28595(10) 0.0300(5) Uani 1 1 d . . . . .
C26 C 0.0861(3) 0.29456(18) 0.22473(11) 0.0323(5) Uani 1 1 d . . . . .
H26 H -0.0059 0.2924 0.2085 0.039 Uiso 1 1 calc R U . . .
C27 C 0.1946(3) 0.31129(18) 0.18684(11) 0.0318(5) Uani 1 1 d . . . . .
H27 H 0.1753 0.3188 0.1446 0.038 Uiso 1 1 calc R U . . .
C28 C -0.0112(3) 0.25162(18) 0.32376(11) 0.0329(5) Uani 1 1 d . . . . .
H28A H -0.0932 0.2667 0.3039 0.039 Uiso 1 1 calc R U . . .
H28B H -0.0388 0.1782 0.3233 0.039 Uiso 1 1 calc R U . . .
C29 C 0.0171(3) 0.25865(17) 0.44189(10) 0.0287(5) Uani 1 1 d . . . . .
C30 C -0.0341(3) 0.15753(18) 0.44718(11) 0.0331(5) Uani 1 1 d . . . . .
H30 H -0.0676 0.1053 0.4114 0.040 Uiso 1 1 calc R U . . .
C31 C -0.0330(3) 0.13818(19) 0.50819(12) 0.0366(6) Uani 1 1 d . . . . .
H31 H -0.0683 0.0706 0.5146 0.044 Uiso 1 1 calc R U . . .
C32 C 0.0189(3) 0.2158(2) 0.56045(12) 0.0385(6) Uani 1 1 d . . . . .
H32 H 0.0176 0.1990 0.6013 0.046 Uiso 1 1 calc R U . . .
C33 C 0.0717(3) 0.3153(2) 0.55485(11) 0.0351(5) Uani 1 1 d . . . . .
H33 H 0.1070 0.3675 0.5906 0.042 Uiso 1 1 calc R U . . .
C34 C 0.0703(3) 0.33493(18) 0.49402(11) 0.0292(5) Uani 1 1 d . . . . .
C35 C 0.0765(3) 0.40554(17) 0.40909(11) 0.0288(5) Uani 1 1 d . . . . .
C36 C 0.0856(3) 0.48233(17) 0.36946(11) 0.0309(5) Uani 1 1 d . . . . .
C37 C 0.2028(3) 0.56798(18) 0.37733(11) 0.0328(5) Uani 1 1 d . . . . .
H37 H 0.2804 0.5771 0.4082 0.039 Uiso 1 1 calc R U . . .
C38 C 0.2060(3) 0.64040(18) 0.33967(12) 0.0333(5) Uani 1 1 d . . . . .
H38 H 0.2857 0.6992 0.3451 0.040 Uiso 1 1 calc R U . . .
C39 C 0.0933(3) 0.62700(17) 0.29428(10) 0.0297(5) Uani 1 1 d . . . . .
C40 C -0.0251(3) 0.54197(18) 0.28779(11) 0.0350(5) Uani 1 1 d . . . . .
H40 H -0.1034 0.5334 0.2575 0.042 Uiso 1 1 calc R U . . .
C41 C -0.0296(3) 0.47040(18) 0.32490(11) 0.0349(5) Uani 1 1 d . . . . .
H41 H -0.1109 0.4129 0.3203 0.042 Uiso 1 1 calc R U . . .
C42 C 0.0850(3) 0.70122(17) 0.25212(11) 0.0309(5) Uani 1 1 d . . . . .
H42A H 0.0559 0.6647 0.2082 0.037 Uiso 1 1 calc R U . . .
H42B H 0.0114 0.7320 0.2643 0.037 Uiso 1 1 calc R U . . .
C43 C 0.6561(4) 0.9041(3) 0.41231(15) 0.0537(8) Uani 1 1 d . . . . .
H43A H 0.6181 0.8755 0.3682 0.064 Uiso 1 1 calc R U . . .
H43B H 0.7557 0.9073 0.4189 0.064 Uiso 1 1 calc R U . . .
H43C H 0.6482 0.9720 0.4226 0.064 Uiso 1 1 calc R U . . .
C44 C 0.5734(3) 0.8385(2) 0.45424(12) 0.0412(6) Uani 1 1 d . . . . .
C45 C 0.4481(3) 0.8499(2) 0.47363(13) 0.0405(6) Uani 1 1 d . . . . .
H45 H 0.4128 0.8997 0.4598 0.049 Uiso 1 1 calc R U . . .
C46 C 0.3745(3) 0.7901(2) 0.51253(13) 0.0393(6) Uani 1 1 d . . . . .
H46 H 0.2893 0.7991 0.5254 0.047 Uiso 1 1 calc R U . . .
C47 C 0.4241(3) 0.71687(18) 0.53304(11) 0.0336(5) Uani 1 1 d . . . . .
C48 C 0.5462(3) 0.7024(2) 0.51296(14) 0.0447(6) Uani 1 1 d . . . . .
H48 H 0.5798 0.6512 0.5258 0.054 Uiso 1 1 calc R U . . .
C49 C 0.6187(3) 0.7630(2) 0.47410(15) 0.0513(7) Uani 1 1 d . . . . .
H49 H 0.7025 0.7526 0.4605 0.062 Uiso 1 1 calc R U . . .
C50 C 1.3120(3) 0.9098(2) 0.10537(13) 0.0410(6) Uani 1 1 d . . . . .
H50A H 1.3017 0.9234 0.0625 0.049 Uiso 1 1 calc R U . . .
H50B H 1.3137 0.8404 0.1036 0.049 Uiso 1 1 calc R U . . .
H50C H 1.4005 0.9565 0.1286 0.049 Uiso 1 1 calc R U . . .
C51 C 1.1895(3) 0.92353(19) 0.13822(11) 0.0340(5) Uani 1 1 d . . . . .
C52 C 1.1935(3) 1.01856(19) 0.16930(12) 0.0379(6) Uani 1 1 d . . . . .
H52 H 1.2754 1.0745 0.1703 0.045 Uiso 1 1 calc R U . . .
C53 C 1.0811(3) 1.03283(18) 0.19859(12) 0.0360(5) Uani 1 1 d . . . . .
H53 H 1.0853 1.0983 0.2188 0.043 Uiso 1 1 calc R U . . .
C54 C 0.9614(3) 0.95159(18) 0.19864(11) 0.0307(5) Uani 1 1 d . . . . .
C55 C 0.9564(3) 0.85608(18) 0.16887(11) 0.0312(5) Uani 1 1 d . . . . .
H55 H 0.8758 0.7999 0.1692 0.037 Uiso 1 1 calc R U . . .
C56 C 1.0694(3) 0.84310(18) 0.13860(11) 0.0316(5) Uani 1 1 d . . . . .
H56 H 1.0645 0.7778 0.1177 0.038 Uiso 1 1 calc R U . . .
C57 C 0.0312(3) 0.8927(2) -0.03731(13) 0.0426(6) Uani 1 1 d . . . . .
H57A H 0.0718 0.9395 -0.0651 0.051 Uiso 1 1 calc R U . . .
H57B H 0.0637 0.9256 0.0066 0.051 Uiso 1 1 calc R U . . .
H57C H -0.0722 0.8733 -0.0446 0.051 Uiso 1 1 calc R U . . .
C58 C 0.0775(3) 0.80042(18) -0.05085(11) 0.0331(5) Uani 1 1 d . . . . .
C59 C 0.0277(3) 0.71985(19) -0.01957(12) 0.0348(5) Uani 1 1 d . . . . .
H59 H -0.0352 0.7242 0.0109 0.042 Uiso 1 1 calc R U . . .
C60 C 0.0678(3) 0.63364(18) -0.03193(11) 0.0321(5) Uani 1 1 d . . . . .
H60 H 0.0358 0.5808 -0.0089 0.039 Uiso 1 1 calc R U . . .
C61 C 0.1554(3) 0.62496(17) -0.07833(11) 0.0301(5) Uani 1 1 d . . . . .
C62 C 0.2062(3) 0.70462(18) -0.10999(11) 0.0326(5) Uani 1 1 d . . . . .
H62 H 0.2667 0.6994 -0.1414 0.039 Uiso 1 1 calc R U . . .
C63 C 0.1686(3) 0.79132(18) -0.09563(12) 0.0350(5) Uani 1 1 d . . . . .
H63 H 0.2058 0.8459 -0.1167 0.042 Uiso 1 1 calc R U . . .

loop_
_atom_site_aniso_label
_atom_site_aniso_U_11
_atom_site_aniso_U_22
_atom_site_aniso_U_33
_atom_site_aniso_U_23
_atom_site_aniso_U_13
_atom_site_aniso_U_12
S1 0.0361(3) 0.0343(3) 0.0330(3) 0.0073(2) 0.0030(2) 0.0080(3)
S2 0.0346(3) 0.0291(3) 0.0322(3) 0.0085(2) 0.0094(2) 0.0104(2)
S3 0.0301(3) 0.0291(3) 0.0310(3) 0.0091(2) 0.0049(2) 0.0097(2)
O1 0.0499(11) 0.0434(10) 0.0300(9) 0.0008(8) 0.0055(8) 0.0019(9)
O2 0.0483(12) 0.0480(11) 0.0561(12) 0.0247(9) 0.0068(9) 0.0192(9)
O3 0.0358(9) 0.0330(9) 0.0354(9) 0.0018(7) 0.0028(7) 0.0075(7)
O4 0.0436(10) 0.0426(10) 0.0280(9) 0.0039(7) 0.0095(7) 0.0098(8)
O5 0.0545(12) 0.0432(10) 0.0515(11) 0.0225(9) 0.0211(9) 0.0277(9)
O6 0.0342(9) 0.0338(9) 0.0449(10) 0.0057(8) 0.0096(8) 0.0077(7)
O7 0.0349(9) 0.0334(9) 0.0331(9) 0.0120(7) 0.0021(7) 0.0105(7)
O8 0.0338(9) 0.0303(9) 0.0486(10) 0.0085(8) 0.0078(8) 0.0069(7)
O9 0.0420(10) 0.0416(10) 0.0301(9) 0.0087(7) 0.0076(7) 0.0190(8)
O10 0.0777(15) 0.0597(13) 0.0364(10) 0.0202(9) 0.0202(10) 0.0447(12)
O11 0.0447(12) 0.0582(13) 0.0549(12) 0.0259(10) 0.0102(10) 0.0198(10)
O12A 0.074(2) 0.084(2) 0.097(2) 0.0643(19) -0.002(2) 0.0073(18)
O12B 0.037(9) 0.067(12) 0.041(9) 0.009(8) 0.025(8) 0.026(9)
N1 0.0305(10) 0.0253(9) 0.0294(10) 0.0077(8) 0.0058(8) 0.0084(8)
N2 0.0317(11) 0.0294(10) 0.0316(10) 0.0076(8) 0.0074(8) 0.0092(9)
N3 0.0347(11) 0.0280(9) 0.0237(9) 0.0094(7) 0.0080(8) 0.0111(8)
N4 0.0321(10) 0.0283(10) 0.0261(9) 0.0098(8) 0.0059(8) 0.0114(8)
N5 0.0366(11) 0.0275(9) 0.0224(9) 0.0079(7) 0.0072(8) 0.0092(8)
N6 0.0375(11) 0.0288(10) 0.0247(9) 0.0087(8) 0.0058(8) 0.0090(9)
C1 0.0371(13) 0.0255(11) 0.0277(11) 0.0110(9) 0.0070(10) 0.0108(10)
C2 0.0376(13) 0.0323(12) 0.0300(12) 0.0097(10) 0.0069(10) 0.0123(10)
C3 0.0474(15) 0.0370(13) 0.0338(13) 0.0067(10) 0.0096(11) 0.0204(12)
C4 0.0484(16) 0.0309(13) 0.0377(13) 0.0037(10) 0.0032(12) 0.0128(12)
C5 0.0376(14) 0.0294(12) 0.0361(13) 0.0079(10) 0.0021(10) 0.0084(10)
C6 0.0367(13) 0.0287(12) 0.0284(11) 0.0074(9) 0.0052(10) 0.0123(10)
C7 0.0336(13) 0.0249(11) 0.0279(11) 0.0080(9) 0.0038(9) 0.0076(9)
C8 0.0340(13) 0.0273(11) 0.0311(12) 0.0109(9) 0.0080(10) 0.0095(10)
C9 0.0361(13) 0.0310(12) 0.0324(12) 0.0050(10) 0.0037(10) 0.0099(10)
C10 0.0332(13) 0.0352(13) 0.0336(12) 0.0093(10) 0.0063(10) 0.0148(10)
C11 0.0336(12) 0.0276(11) 0.0279(11) 0.0103(9) 0.0068(9) 0.0095(10)
C12 0.0347(13) 0.0292(12) 0.0308(12) 0.0056(9) 0.0024(10) 0.0102(10)
C13 0.0341(13) 0.0311(12) 0.0362(13) 0.0075(10) 0.0039(10) 0.0116(10)
C14 0.0277(11) 0.0295(11) 0.0258(11) 0.0089(9) 0.0066(9) 0.0095(9)
C15 0.0301(12) 0.0287(11) 0.0279(11) 0.0075(9) 0.0073(9) 0.0099(9)
C16 0.0374(14) 0.0381(13) 0.0287(12) 0.0069(10) 0.0068(10) 0.0133(11)
C17 0.0395(14) 0.0395(14) 0.0339(13) 0.0027(11) 0.0073(11) 0.0132(11)
C18 0.0405(14) 0.0320(13) 0.0405(14) 0.0056(10) 0.0091(11) 0.0142(11)
C19 0.0378(13) 0.0301(12) 0.0344(12) 0.0112(10) 0.0098(10) 0.0129(10)
C20 0.0306(12) 0.0280(11) 0.0284(11) 0.0092(9) 0.0090(9) 0.0098(9)
C21 0.0367(13) 0.0345(12) 0.0247(11) 0.0119(9) 0.0060(9) 0.0142(10)
C22 0.0382(13) 0.0263(11) 0.0238(11) 0.0079(9) 0.0070(9) 0.0105(10)
C23 0.0402(14) 0.0413(14) 0.0257(11) 0.0100(10) 0.0053(10) 0.0178(11)
C24 0.0461(15) 0.0396(13) 0.0233(11) 0.0114(10) 0.0077(10) 0.0162(11)
C25 0.0389(13) 0.0278(11) 0.0250(11) 0.0071(9) 0.0090(10) 0.0106(10)
C26 0.0367(13) 0.0332(12) 0.0272(11) 0.0088(9) 0.0051(10) 0.0090(10)
C27 0.0394(14) 0.0325(12) 0.0241(11) 0.0088(9) 0.0069(10) 0.0097(10)
C28 0.0414(14) 0.0291(12) 0.0265(11) 0.0043(9) 0.0078(10) 0.0078(10)
C29 0.0331(12) 0.0315(12) 0.0261(11) 0.0124(9) 0.0110(9) 0.0118(10)
C30 0.0389(14) 0.0331(12) 0.0313(12) 0.0101(10) 0.0110(10) 0.0136(11)
C31 0.0444(15) 0.0334(13) 0.0381(13) 0.0171(11) 0.0138(11) 0.0137(11)
C32 0.0455(15) 0.0444(14) 0.0321(13) 0.0170(11) 0.0120(11) 0.0170(12)
C33 0.0408(14) 0.0404(13) 0.0291(12) 0.0107(10) 0.0097(10) 0.0169(11)
C34 0.0320(12) 0.0326(12) 0.0277(11) 0.0114(9) 0.0084(9) 0.0132(10)
C35 0.0325(12) 0.0285(11) 0.0267(11) 0.0087(9) 0.0070(9) 0.0089(10)
C36 0.0425(14) 0.0275(11) 0.0245(11) 0.0082(9) 0.0085(10) 0.0108(10)
C37 0.0364(13) 0.0319(12) 0.0304(12) 0.0091(10) 0.0045(10) 0.0092(10)
C38 0.0362(13) 0.0284(12) 0.0362(13) 0.0102(10) 0.0068(10) 0.0086(10)
C39 0.0401(13) 0.0277(11) 0.0242(11) 0.0073(9) 0.0078(10) 0.0127(10)
C40 0.0411(14) 0.0316(12) 0.0303(12) 0.0091(10) 0.0027(10) 0.0070(11)
C41 0.0421(14) 0.0292(12) 0.0318(12) 0.0105(10) 0.0047(10) 0.0062(10)
C42 0.0309(12) 0.0295(12) 0.0332(12) 0.0115(10) 0.0063(10) 0.0071(10)
C43 0.0534(18) 0.066(2) 0.0511(17) 0.0275(15) 0.0151(14) 0.0215(16)
C44 0.0433(15) 0.0464(15) 0.0361(13) 0.0121(12) 0.0080(11) 0.0144(12)
C45 0.0444(15) 0.0400(14) 0.0412(14) 0.0110(11) 0.0057(12) 0.0176(12)
C46 0.0371(14) 0.0419(14) 0.0441(14) 0.0122(12) 0.0107(11) 0.0166(12)
C47 0.0334(13) 0.0346(13) 0.0310(12) 0.0025(10) -0.0003(10) 0.0104(10)
C48 0.0462(16) 0.0489(16) 0.0487(16) 0.0170(13) 0.0135(13) 0.0239(13)
C49 0.0495(17) 0.067(2) 0.0544(17) 0.0272(15) 0.0225(14) 0.0325(15)
C50 0.0488(16) 0.0464(15) 0.0375(14) 0.0175(12) 0.0172(12) 0.0217(13)
C51 0.0420(14) 0.0373(13) 0.0294(12) 0.0133(10) 0.0108(10) 0.0173(11)
C52 0.0422(15) 0.0338(13) 0.0398(14) 0.0144(11) 0.0147(11) 0.0092(11)
C53 0.0424(15) 0.0283(12) 0.0391(13) 0.0093(10) 0.0139(11) 0.0104(11)
C54 0.0360(13) 0.0305(12) 0.0273(11) 0.0088(9) 0.0050(9) 0.0111(10)
C55 0.0368(13) 0.0291(12) 0.0279(11) 0.0070(9) 0.0031(10) 0.0096(10)
C56 0.0404(14) 0.0316(12) 0.0262(11) 0.0064(9) 0.0059(10) 0.0152(11)
C57 0.0514(17) 0.0379(14) 0.0419(14) 0.0070(11) 0.0027(12) 0.0197(12)
C58 0.0361(13) 0.0315(12) 0.0306(12) 0.0053(10) -0.0023(10) 0.0106(10)
C59 0.0361(13) 0.0359(13) 0.0317(12) 0.0054(10) 0.0058(10) 0.0102(11)
C60 0.0344(13) 0.0314(12) 0.0322(12) 0.0094(10) 0.0062(10) 0.0104(10)
C61 0.0315(12) 0.0294(11) 0.0288(11) 0.0074(9) 0.0010(9) 0.0082(10)
C62 0.0332(13) 0.0365(13) 0.0304(12) 0.0103(10) 0.0059(10) 0.0117(10)
C63 0.0401(14) 0.0315(12) 0.0355(13) 0.0127(10) 0.0024(11) 0.0113(11)

_geom_special_details            
;
 All esds (except the esd in the dihedral angle between two l.s. planes)
 are estimated using the full covariance matrix.  The cell esds are taken
 into account individually in the estimation of esds in distances, angles
 and torsion angles; correlations between esds in cell parameters are only
 used when they are defined by crystal symmetry.  An approximate (isotropic)
 treatment of cell esds is used for estimating esds involving l.s. planes.
;

loop_
_geom_bond_atom_site_label_1
_geom_bond_atom_site_label_2
_geom_bond_distance
_geom_bond_site_symmetry_2
_geom_bond_publ_flag
S1 O2 1.4459(19) . ?
S1 O1 1.4510(19) . ?
S1 O3 1.4602(18) . ?
S1 C47 1.767(3) . ?
S2 O5 1.4398(18) . ?
S2 O4 1.4442(18) . ?
S2 O6 1.4695(18) . ?
S2 C54 1.773(2) . ?
S3 O8 1.4475(18) . ?
S3 O9 1.4486(17) . ?
S3 O7 1.4671(17) . ?
S3 C61 1.776(2) . ?
O10 H10A 0.853(18) . ?
O10 H10B 0.841(18) . ?
O11 H11A 0.874(18) . ?
O11 H11B 0.865(18) . ?
O12A H12A 0.863(19) . ?
O12A H12B 0.87(2) . ?
O12A H12C 0.85(2) . ?
N1 C7 1.338(3) . ?
N1 C1 1.395(3) . ?
N1 C42 1.469(3) . ?
N2 C7 1.337(3) . ?
N2 C6 1.393(3) . ?
N2 H2N 0.895(17) . ?
N3 C14 1.350(3) . ?
N3 C20 1.396(3) . ?
N3 C21 1.470(3) . ?
N4 C14 1.340(3) . ?
N4 C15 1.385(3) . ?
N4 H4N 0.897(17) . ?
N5 C35 1.344(3) . ?
N5 C29 1.397(3) . ?
N5 C28 1.470(3) . ?
N6 C35 1.339(3) . ?
N6 C34 1.390(3) . ?
N6 H6N 0.919(17) . ?
C1 C6 1.389(3) . ?
C1 C2 1.395(3) . ?
C2 C3 1.378(4) . ?
C2 H2 0.9500 . ?
C3 C4 1.403(4) . ?
C3 H3 0.9500 . ?
C4 C5 1.377(4) . ?
C4 H4 0.9500 . ?
C5 C6 1.390(3) . ?
C5 H5 0.9500 . ?
C7 C8 1.466(3) . ?
C8 C9 1.393(3) . ?
C8 C13 1.395(3) . ?
C9 C10 1.379(3) . ?
C9 H9 0.9500 . ?
C10 C11 1.399(3) . ?
C10 H10 0.9500 . ?
C11 C12 1.394(3) . ?
C11 C14 1.460(3) . ?
C12 C13 1.375(3) . ?
C12 H12 0.9500 . ?
C13 H13 0.9500 . ?
C15 C16 1.387(3) . ?
C15 C20 1.391(3) . ?
C16 C17 1.383(4) . ?
C16 H16 0.9500 . ?
C17 C18 1.405(4) . ?
C17 H17 0.9500 . ?
C18 C19 1.386(3) . ?
C18 H18 0.9500 . ?
C19 C20 1.392(3) . ?
C19 H19 0.9500 . ?
C21 C22 1.515(3) . ?
C21 H21A 0.9900 . ?
C21 H21B 0.9900 . ?
C22 C27 1.383(3) . ?
C22 C23 1.396(3) . ?
C23 C24 1.387(3) . ?
C23 H23 0.9500 . ?
C24 C25 1.384(4) . ?
C24 H24 0.9500 . ?
C25 C26 1.384(3) . ?
C25 C28 1.511(3) . ?
C26 C27 1.392(3) . ?
C26 H26 0.9500 . ?
C27 H27 0.9500 . ?
C28 H28A 0.9900 . ?
C28 H28B 0.9900 . ?
C29 C34 1.389(3) . ?
C29 C30 1.393(3) . ?
C30 C31 1.389(3) . ?
C30 H30 0.9500 . ?
C31 C32 1.400(4) . ?
C31 H31 0.9500 . ?
C32 C33 1.375(4) . ?
C32 H32 0.9500 . ?
C33 C34 1.387(3) . ?
C33 H33 0.9500 . ?
C35 C36 1.468(3) . ?
C36 C37 1.391(3) . ?
C36 C41 1.400(3) . ?
C37 C38 1.396(3) . ?
C37 H37 0.9500 . ?
C38 C39 1.388(3) . ?
C38 H38 0.9500 . ?
C39 C40 1.395(3) . ?
C39 C42 1.506(3) . ?
C40 C41 1.376(3) . ?
C40 H40 0.9500 . ?
C41 H41 0.9500 . ?
C42 H42A 0.9900 . ?
C42 H42B 0.9900 . ?
C43 C44 1.507(4) . ?
C43 H43A 0.9800 . ?
C43 H43B 0.9800 . ?
C43 H43C 0.9800 . ?
C44 C49 1.386(4) . ?
C44 C45 1.393(4) . ?
C45 C46 1.378(4) . ?
C45 H45 0.9500 . ?
C46 C47 1.385(3) . ?
C46 H46 0.9500 . ?
C47 C48 1.383(4) . ?
C48 C49 1.379(4) . ?
C48 H48 0.9500 . ?
C49 H49 0.9500 . ?
C50 C51 1.504(4) . ?
C50 H50A 0.9800 . ?
C50 H50B 0.9800 . ?
C50 H50C 0.9800 . ?
C51 C56 1.388(4) . ?
C51 C52 1.396(4) . ?
C52 C53 1.378(4) . ?
C52 H52 0.9500 . ?
C53 C54 1.390(3) . ?
C53 H53 0.9500 . ?
C54 C55 1.390(3) . ?
C55 C56 1.388(3) . ?
C55 H55 0.9500 . ?
C56 H56 0.9500 . ?
C57 C58 1.503(3) . ?
C57 H57A 0.9800 . ?
C57 H57B 0.9800 . ?
C57 H57C 0.9800 . ?
C58 C63 1.394(4) . ?
C58 C59 1.395(3) . ?
C59 C60 1.386(3) . ?
C59 H59 0.9500 . ?
C60 C61 1.393(3) . ?
C60 H60 0.9500 . ?
C61 C62 1.392(3) . ?
C62 C63 1.382(3) . ?
C62 H62 0.9500 . ?
C63 H63 0.9500 . ?

loop_
_geom_angle_atom_site_label_1
_geom_angle_atom_site_label_2
_geom_angle_atom_site_label_3
_geom_angle
_geom_angle_site_symmetry_1
_geom_angle_site_symmetry_3
_geom_angle_publ_flag
O2 S1 O1 114.38(12) . . ?
O2 S1 O3 112.28(11) . . ?
O1 S1 O3 111.40(11) . . ?
O2 S1 C47 106.51(12) . . ?
O1 S1 C47 106.60(11) . . ?
O3 S1 C47 104.92(11) . . ?
O5 S2 O4 113.71(11) . . ?
O5 S2 O6 112.29(12) . . ?
O4 S2 O6 111.79(11) . . ?
O5 S2 C54 106.69(11) . . ?
O4 S2 C54 106.31(11) . . ?
O6 S2 C54 105.36(11) . . ?
O8 S3 O9 114.20(11) . . ?
O8 S3 O7 111.98(10) . . ?
O9 S3 O7 111.71(10) . . ?
O8 S3 C61 107.12(11) . . ?
O9 S3 C61 106.09(10) . . ?
O7 S3 C61 105.02(10) . . ?
H10A O10 H10B 105(3) . . ?
H11A O11 H11B 106(3) . . ?
H12A O12A H12B 95(3) . . ?
H12A O12A H12C 103(5) . . ?
H12B O12A H12C 96(10) . . ?
C7 N1 C1 108.65(19) . . ?
C7 N1 C42 126.66(19) . . ?
C1 N1 C42 124.18(19) . . ?
C7 N2 C6 109.1(2) . . ?
C7 N2 H2N 123.0(18) . . ?
C6 N2 H2N 127.8(18) . . ?
C14 N3 C20 108.17(18) . . ?
C14 N3 C21 127.51(19) . . ?
C20 N3 C21 124.26(18) . . ?
C14 N4 C15 109.19(18) . . ?
C14 N4 H4N 124.0(17) . . ?
C15 N4 H4N 126.8(17) . . ?
C35 N5 C29 108.30(18) . . ?
C35 N5 C28 127.05(19) . . ?
C29 N5 C28 124.53(19) . . ?
C35 N6 C34 108.6(2) . . ?
C35 N6 H6N 124.3(17) . . ?
C34 N6 H6N 126.3(17) . . ?
C6 C1 N1 106.76(19) . . ?
C6 C1 C2 122.0(2) . . ?
N1 C1 C2 131.3(2) . . ?
C3 C2 C1 115.7(2) . . ?
C3 C2 H2 122.1 . . ?
C1 C2 H2 122.1 . . ?
C2 C3 C4 122.2(2) . . ?
C2 C3 H3 118.9 . . ?
C4 C3 H3 118.9 . . ?
C5 C4 C3 122.0(2) . . ?
C5 C4 H4 119.0 . . ?
C3 C4 H4 119.0 . . ?
C4 C5 C6 116.0(2) . . ?
C4 C5 H5 122.0 . . ?
C6 C5 H5 122.0 . . ?
C1 C6 C5 122.1(2) . . ?
C1 C6 N2 106.2(2) . . ?
C5 C6 N2 131.6(2) . . ?
N2 C7 N1 109.2(2) . . ?
N2 C7 C8 123.8(2) . . ?
N1 C7 C8 126.9(2) . . ?
C9 C8 C13 119.5(2) . . ?
C9 C8 C7 119.0(2) . . ?
C13 C8 C7 121.5(2) . . ?
C10 C9 C8 120.8(2) . . ?
C10 C9 H9 119.6 . . ?
C8 C9 H9 119.6 . . ?
C9 C10 C11 119.4(2) . . ?
C9 C10 H10 120.3 . . ?
C11 C10 H10 120.3 . . ?
C12 C11 C10 119.7(2) . . ?
C12 C11 C14 117.9(2) . . ?
C10 C11 C14 122.4(2) . . ?
C13 C12 C11 120.6(2) . . ?
C13 C12 H12 119.7 . . ?
C11 C12 H12 119.7 . . ?
C12 C13 C8 119.9(2) . . ?
C12 C13 H13 120.0 . . ?
C8 C13 H13 120.0 . . ?
N4 C14 N3 109.19(19) . . ?
N4 C14 C11 123.2(2) . . ?
N3 C14 C11 127.5(2) . . ?
N4 C15 C16 131.1(2) . . ?
N4 C15 C20 106.58(19) . . ?
C16 C15 C20 122.3(2) . . ?
C17 C16 C15 116.4(2) . . ?
C17 C16 H16 121.8 . . ?
C15 C16 H16 121.8 . . ?
C16 C17 C18 121.3(2) . . ?
C16 C17 H17 119.3 . . ?
C18 C17 H17 119.3 . . ?
C19 C18 C17 122.2(2) . . ?
C19 C18 H18 118.9 . . ?
C17 C18 H18 118.9 . . ?
C18 C19 C20 116.1(2) . . ?
C18 C19 H19 121.9 . . ?
C20 C19 H19 121.9 . . ?
C15 C20 C19 121.6(2) . . ?
C15 C20 N3 106.86(19) . . ?
C19 C20 N3 131.6(2) . . ?
N3 C21 C22 114.59(19) . . ?
N3 C21 H21A 108.6 . . ?
C22 C21 H21A 108.6 . . ?
N3 C21 H21B 108.6 . . ?
C22 C21 H21B 108.6 . . ?
H21A C21 H21B 107.6 . . ?
C27 C22 C23 118.5(2) . . ?
C27 C22 C21 125.0(2) . . ?
C23 C22 C21 116.5(2) . . ?
C24 C23 C22 120.3(2) . . ?
C24 C23 H23 119.8 . . ?
C22 C23 H23 119.8 . . ?
C25 C24 C23 120.9(2) . . ?
C25 C24 H24 119.5 . . ?
C23 C24 H24 119.5 . . ?
C24 C25 C26 118.8(2) . . ?
C24 C25 C28 121.6(2) . . ?
C26 C25 C28 119.4(2) . . ?
C25 C26 C27 120.5(2) . . ?
C25 C26 H26 119.8 . . ?
C27 C26 H26 119.8 . . ?
C22 C27 C26 120.9(2) . . ?
C22 C27 H27 119.6 . . ?
C26 C27 H27 119.6 . . ?
N5 C28 C25 112.0(2) . . ?
N5 C28 H28A 109.2 . . ?
C25 C28 H28A 109.2 . . ?
N5 C28 H28B 109.2 . . ?
C25 C28 H28B 109.2 . . ?
H28A C28 H28B 107.9 . . ?
C34 C29 C30 122.3(2) . . ?
C34 C29 N5 106.60(19) . . ?
C30 C29 N5 131.1(2) . . ?
C31 C30 C29 115.6(2) . . ?
C31 C30 H30 122.2 . . ?
C29 C30 H30 122.2 . . ?
C30 C31 C32 121.6(2) . . ?
C30 C31 H31 119.2 . . ?
C32 C31 H31 119.2 . . ?
C33 C32 C31 122.5(2) . . ?
C33 C32 H32 118.8 . . ?
C31 C32 H32 118.8 . . ?
C32 C33 C34 116.1(2) . . ?
C32 C33 H33 122.0 . . ?
C34 C33 H33 122.0 . . ?
C33 C34 C29 121.9(2) . . ?
C33 C34 N6 131.1(2) . . ?
C29 C34 N6 106.87(19) . . ?
N6 C35 N5 109.54(19) . . ?
N6 C35 C36 124.7(2) . . ?
N5 C35 C36 125.6(2) . . ?
C37 C36 C41 119.9(2) . . ?
C37 C36 C35 121.4(2) . . ?
C41 C36 C35 118.6(2) . . ?
C36 C37 C38 119.7(2) . . ?
C36 C37 H37 120.2 . . ?
C38 C37 H37 120.2 . . ?
C39 C38 C37 120.3(2) . . ?
C39 C38 H38 119.8 . . ?
C37 C38 H38 119.8 . . ?
C38 C39 C40 119.5(2) . . ?
C38 C39 C42 124.5(2) . . ?
C40 C39 C42 115.9(2) . . ?
C41 C40 C39 120.6(2) . . ?
C41 C40 H40 119.7 . . ?
C39 C40 H40 119.7 . . ?
C40 C41 C36 120.0(2) . . ?
C40 C41 H41 120.0 . . ?
C36 C41 H41 120.0 . . ?
N1 C42 C39 113.27(19) . . ?
N1 C42 H42A 108.9 . . ?
C39 C42 H42A 108.9 . . ?
N1 C42 H42B 108.9 . . ?
C39 C42 H42B 108.9 . . ?
H42A C42 H42B 107.7 . . ?
C44 C43 H43A 109.5 . . ?
C44 C43 H43B 109.5 . . ?
H43A C43 H43B 109.5 . . ?
C44 C43 H43C 109.5 . . ?
H43A C43 H43C 109.5 . . ?
H43B C43 H43C 109.5 . . ?
C49 C44 C45 117.4(3) . . ?
C49 C44 C43 120.9(3) . . ?
C45 C44 C43 121.7(3) . . ?
C46 C45 C44 121.0(2) . . ?
C46 C45 H45 119.5 . . ?
C44 C45 H45 119.5 . . ?
C45 C46 C47 120.4(2) . . ?
C45 C46 H46 119.8 . . ?
C47 C46 H46 119.8 . . ?
C48 C47 C46 119.6(2) . . ?
C48 C47 S1 121.1(2) . . ?
C46 C47 S1 119.3(2) . . ?
C49 C48 C47 119.3(3) . . ?
C49 C48 H48 120.3 . . ?
C47 C48 H48 120.3 . . ?
C48 C49 C44 122.3(3) . . ?
C48 C49 H49 118.9 . . ?
C44 C49 H49 118.9 . . ?
C51 C50 H50A 109.5 . . ?
C51 C50 H50B 109.5 . . ?
H50A C50 H50B 109.5 . . ?
C51 C50 H50C 109.5 . . ?
H50A C50 H50C 109.5 . . ?
H50B C50 H50C 109.5 . . ?
C56 C51 C52 118.0(2) . . ?
C56 C51 C50 121.5(2) . . ?
C52 C51 C50 120.5(2) . . ?
C53 C52 C51 121.3(2) . . ?
C53 C52 H52 119.4 . . ?
C51 C52 H52 119.4 . . ?
C52 C53 C54 120.2(2) . . ?
C52 C53 H53 119.9 . . ?
C54 C53 H53 119.9 . . ?
C55 C54 C53 119.4(2) . . ?
C55 C54 S2 121.55(19) . . ?
C53 C54 S2 118.98(18) . . ?
C56 C55 C54 119.8(2) . . ?
C56 C55 H55 120.1 . . ?
C54 C55 H55 120.1 . . ?
C51 C56 C55 121.4(2) . . ?
C51 C56 H56 119.3 . . ?
C55 C56 H56 119.3 . . ?
C58 C57 H57A 109.5 . . ?
C58 C57 H57B 109.5 . . ?
H57A C57 H57B 109.5 . . ?
C58 C57 H57C 109.5 . . ?
H57A C57 H57C 109.5 . . ?
H57B C57 H57C 109.5 . . ?
C63 C58 C59 117.8(2) . . ?
C63 C58 C57 121.5(2) . . ?
C59 C58 C57 120.6(2) . . ?
C60 C59 C58 121.5(2) . . ?
C60 C59 H59 119.2 . . ?
C58 C59 H59 119.2 . . ?
C59 C60 C61 119.6(2) . . ?
C59 C60 H60 120.2 . . ?
C61 C60 H60 120.2 . . ?
C62 C61 C60 119.6(2) . . ?
C62 C61 S3 120.51(18) . . ?
C60 C61 S3 119.85(18) . . ?
C63 C62 C61 119.9(2) . . ?
C63 C62 H62 120.0 . . ?
C61 C62 H62 120.0 . . ?
C62 C63 C58 121.5(2) . . ?
C62 C63 H63 119.3 . . ?
C58 C63 H63 119.3 . . ?

loop_
_geom_torsion_atom_site_label_1
_geom_torsion_atom_site_label_2
_geom_torsion_atom_site_label_3
_geom_torsion_atom_site_label_4
_geom_torsion
_geom_torsion_site_symmetry_1
_geom_torsion_site_symmetry_2
_geom_torsion_site_symmetry_3
_geom_torsion_site_symmetry_4
_geom_torsion_publ_flag
C7 N1 C1 C6 -0.5(2) . . . . ?
C42 N1 C1 C6 171.7(2) . . . . ?
C7 N1 C1 C2 178.3(2) . . . . ?
C42 N1 C1 C2 -9.5(4) . . . . ?
C6 C1 C2 C3 -0.4(3) . . . . ?
N1 C1 C2 C3 -179.1(2) . . . . ?
C1 C2 C3 C4 0.2(4) . . . . ?
C2 C3 C4 C5 0.1(4) . . . . ?
C3 C4 C5 C6 0.0(4) . . . . ?
N1 C1 C6 C5 179.4(2) . . . . ?
C2 C1 C6 C5 0.5(4) . . . . ?
N1 C1 C6 N2 0.0(2) . . . . ?
C2 C1 C6 N2 -178.9(2) . . . . ?
C4 C5 C6 C1 -0.3(3) . . . . ?
C4 C5 C6 N2 179.0(2) . . . . ?
C7 N2 C6 C1 0.4(3) . . . . ?
C7 N2 C6 C5 -178.9(2) . . . . ?
C6 N2 C7 N1 -0.8(3) . . . . ?
C6 N2 C7 C8 -178.7(2) . . . . ?
C1 N1 C7 N2 0.8(2) . . . . ?
C42 N1 C7 N2 -171.2(2) . . . . ?
C1 N1 C7 C8 178.7(2) . . . . ?
C42 N1 C7 C8 6.7(4) . . . . ?
N2 C7 C8 C9 43.3(3) . . . . ?
N1 C7 C8 C9 -134.3(2) . . . . ?
N2 C7 C8 C13 -135.3(2) . . . . ?
N1 C7 C8 C13 47.1(3) . . . . ?
C13 C8 C9 C10 -2.3(4) . . . . ?
C7 C8 C9 C10 179.1(2) . . . . ?
C8 C9 C10 C11 -0.2(4) . . . . ?
C9 C10 C11 C12 2.3(3) . . . . ?
C9 C10 C11 C14 -176.8(2) . . . . ?
C10 C11 C12 C13 -2.0(4) . . . . ?
C14 C11 C12 C13 177.1(2) . . . . ?
C11 C12 C13 C8 -0.4(4) . . . . ?
C9 C8 C13 C12 2.5(4) . . . . ?
C7 C8 C13 C12 -178.9(2) . . . . ?
C15 N4 C14 N3 -0.8(3) . . . . ?
C15 N4 C14 C11 -177.3(2) . . . . ?
C20 N3 C14 N4 0.0(3) . . . . ?
C21 N3 C14 N4 -177.0(2) . . . . ?
C20 N3 C14 C11 176.3(2) . . . . ?
C21 N3 C14 C11 -0.7(4) . . . . ?
C12 C11 C14 N4 42.2(3) . . . . ?
C10 C11 C14 N4 -138.7(2) . . . . ?
C12 C11 C14 N3 -133.6(2) . . . . ?
C10 C11 C14 N3 45.5(4) . . . . ?
C14 N4 C15 C16 -178.9(3) . . . . ?
C14 N4 C15 C20 1.2(3) . . . . ?
N4 C15 C16 C17 -178.1(2) . . . . ?
C20 C15 C16 C17 1.8(4) . . . . ?
C15 C16 C17 C18 -0.8(4) . . . . ?
C16 C17 C18 C19 -0.7(4) . . . . ?
C17 C18 C19 C20 1.3(4) . . . . ?
N4 C15 C20 C19 178.7(2) . . . . ?
C16 C15 C20 C19 -1.2(4) . . . . ?
N4 C15 C20 N3 -1.2(2) . . . . ?
C16 C15 C20 N3 178.9(2) . . . . ?
C18 C19 C20 C15 -0.4(4) . . . . ?
C18 C19 C20 N3 179.5(2) . . . . ?
C14 N3 C20 C15 0.7(3) . . . . ?
C21 N3 C20 C15 177.9(2) . . . . ?
C14 N3 C20 C19 -179.2(2) . . . . ?
C21 N3 C20 C19 -2.0(4) . . . . ?
C14 N3 C21 C22 71.6(3) . . . . ?
C20 N3 C21 C22 -105.0(2) . . . . ?
N3 C21 C22 C27 -0.8(3) . . . . ?
N3 C21 C22 C23 178.2(2) . . . . ?
C27 C22 C23 C24 1.4(4) . . . . ?
C21 C22 C23 C24 -177.6(2) . . . . ?
C22 C23 C24 C25 -1.1(4) . . . . ?
C23 C24 C25 C26 -0.6(4) . . . . ?
C23 C24 C25 C28 174.5(2) . . . . ?
C24 C25 C26 C27 1.9(4) . . . . ?
C28 C25 C26 C27 -173.3(2) . . . . ?
C23 C22 C27 C26 -0.1(3) . . . . ?
C21 C22 C27 C26 178.8(2) . . . . ?
C25 C26 C27 C22 -1.6(4) . . . . ?
C35 N5 C28 C25 53.4(3) . . . . ?
C29 N5 C28 C25 -122.0(2) . . . . ?
C24 C25 C28 N5 45.7(3) . . . . ?
C26 C25 C28 N5 -139.2(2) . . . . ?
C35 N5 C29 C34 -1.3(3) . . . . ?
C28 N5 C29 C34 174.9(2) . . . . ?
C35 N5 C29 C30 177.0(3) . . . . ?
C28 N5 C29 C30 -6.8(4) . . . . ?
C34 C29 C30 C31 2.1(4) . . . . ?
N5 C29 C30 C31 -175.9(2) . . . . ?
C29 C30 C31 C32 -1.1(4) . . . . ?
C30 C31 C32 C33 0.0(4) . . . . ?
C31 C32 C33 C34 0.2(4) . . . . ?
C32 C33 C34 C29 0.8(4) . . . . ?
C32 C33 C34 N6 177.4(2) . . . . ?
C30 C29 C34 C33 -2.1(4) . . . . ?
N5 C29 C34 C33 176.4(2) . . . . ?
C30 C29 C34 N6 -179.4(2) . . . . ?
N5 C29 C34 N6 -0.9(3) . . . . ?
C35 N6 C34 C33 -174.2(3) . . . . ?
C35 N6 C34 C29 2.8(3) . . . . ?
C34 N6 C35 N5 -3.6(3) . . . . ?
C34 N6 C35 C36 172.0(2) . . . . ?
C29 N5 C35 N6 3.0(3) . . . . ?
C28 N5 C35 N6 -173.0(2) . . . . ?
C29 N5 C35 C36 -172.5(2) . . . . ?
C28 N5 C35 C36 11.4(4) . . . . ?
N6 C35 C36 C37 44.9(4) . . . . ?
N5 C35 C36 C37 -140.2(3) . . . . ?
N6 C35 C36 C41 -132.2(3) . . . . ?
N5 C35 C36 C41 42.8(3) . . . . ?
C41 C36 C37 C38 -1.5(4) . . . . ?
C35 C36 C37 C38 -178.5(2) . . . . ?
C36 C37 C38 C39 -0.4(4) . . . . ?
C37 C38 C39 C40 1.9(4) . . . . ?
C37 C38 C39 C42 178.9(2) . . . . ?
C38 C39 C40 C41 -1.5(4) . . . . ?
C42 C39 C40 C41 -178.8(2) . . . . ?
C39 C40 C41 C36 -0.3(4) . . . . ?
C37 C36 C41 C40 1.8(4) . . . . ?
C35 C36 C41 C40 178.9(2) . . . . ?
C7 N1 C42 C39 71.4(3) . . . . ?
C1 N1 C42 C39 -99.4(2) . . . . ?
C38 C39 C42 N1 10.9(3) . . . . ?
C40 C39 C42 N1 -172.1(2) . . . . ?
C49 C44 C45 C46 1.8(4) . . . . ?
C43 C44 C45 C46 -179.3(3) . . . . ?
C44 C45 C46 C47 -0.2(4) . . . . ?
C45 C46 C47 C48 -1.6(4) . . . . ?
C45 C46 C47 S1 177.8(2) . . . . ?
O2 S1 C47 C48 -4.8(3) . . . . ?
O1 S1 C47 C48 117.7(2) . . . . ?
O3 S1 C47 C48 -124.1(2) . . . . ?
O2 S1 C47 C46 175.8(2) . . . . ?
O1 S1 C47 C46 -61.7(2) . . . . ?
O3 S1 C47 C46 56.6(2) . . . . ?
C46 C47 C48 C49 1.7(4) . . . . ?
S1 C47 C48 C49 -177.7(2) . . . . ?
C47 C48 C49 C44 0.0(5) . . . . ?
C45 C44 C49 C48 -1.7(5) . . . . ?
C43 C44 C49 C48 179.3(3) . . . . ?
C56 C51 C52 C53 -1.1(4) . . . . ?
C50 C51 C52 C53 178.7(2) . . . . ?
C51 C52 C53 C54 1.2(4) . . . . ?
C52 C53 C54 C55 -0.1(4) . . . . ?
C52 C53 C54 S2 177.14(19) . . . . ?
O5 S2 C54 C55 -124.4(2) . . . . ?
O4 S2 C54 C55 113.9(2) . . . . ?
O6 S2 C54 C55 -4.9(2) . . . . ?
O5 S2 C54 C53 58.4(2) . . . . ?
O4 S2 C54 C53 -63.3(2) . . . . ?
O6 S2 C54 C53 177.95(19) . . . . ?
C53 C54 C55 C56 -1.1(3) . . . . ?
S2 C54 C55 C56 -178.20(17) . . . . ?
C52 C51 C56 C55 0.0(4) . . . . ?
C50 C51 C56 C55 -179.9(2) . . . . ?
C54 C55 C56 C51 1.1(3) . . . . ?
C63 C58 C59 C60 0.5(4) . . . . ?
C57 C58 C59 C60 179.2(2) . . . . ?
C58 C59 C60 C61 -2.6(4) . . . . ?
C59 C60 C61 C62 2.6(4) . . . . ?
C59 C60 C61 S3 -177.31(19) . . . . ?
O8 S3 C61 C62 -143.6(2) . . . . ?
O9 S3 C61 C62 -21.3(2) . . . . ?
O7 S3 C61 C62 97.2(2) . . . . ?
O8 S3 C61 C60 36.3(2) . . . . ?
O9 S3 C61 C60 158.64(19) . . . . ?
O7 S3 C61 C60 -82.9(2) . . . . ?
C60 C61 C62 C63 -0.6(4) . . . . ?
S3 C61 C62 C63 179.35(19) . . . . ?
C61 C62 C63 C58 -1.6(4) . . . . ?
C59 C58 C63 C62 1.6(4) . . . . ?
C57 C58 C63 C62 -177.1(2) . . . . ?

_refine_diff_density_max         0.450
_refine_diff_density_min         -0.558
_refine_diff_density_rms         0.055

_shelxl_version_number           2013-4

_shelx_res_file                  
;
TITL xcalibur
CELL  1.54184 9.97580 14.12350 21.66170 98.632 94.107 107.170
ZERR  2 0.00030 0.00030 0.00040 0.002 0.002 0.002
LATT 1
SFAC C H N O S
UNIT 126 120 12 24 6
SHEL 99999.000000 0.000000
L.S. 30
FMAP 2
PLAN -25
WPDB -2
BOND $H
CONF
LIST 4
TEMP -180.0
ACTA
SIZE 0.079 0.043 0.028
BUMP 0.02
DFIX 0.84 O10 H10A O10 H10B
DANG 1.33 H10A H10B
DFIX 0.84 O11 H11A O11 H11B
DANG 1.33 H11A H11B
DFIX 0.84 O12A H12A O12A H12B O12A H12C
DANG 1.33 H12A H12B H12A H12C
DFIX 0.9 N2 H2N N4 H4N N6 H6N
REM HTAB
HTAB
WGHT    0.064100    1.356600
FVAR       0.39717   0.69140
S1    5    0.330837    0.644345    0.585155    11.00000    0.03612    0.03429 =
         0.03298    0.00730    0.00304    0.00798
S2    5    0.822028    0.971654    0.239846    11.00000    0.03458    0.02915 =
         0.03218    0.00853    0.00937    0.01044
S3    5    0.201120    0.512457   -0.096747    11.00000    0.03011    0.02909 =
         0.03098    0.00908    0.00488    0.00966
O1    4    0.333701    0.714294    0.641984    11.00000    0.04992    0.04342 =
         0.03002    0.00078    0.00549    0.00188
O2    4    0.400959    0.570392    0.594116    11.00000    0.04834    0.04802 =
         0.05605    0.02466    0.00681    0.01925
O3    4    0.187433    0.598285    0.552745    11.00000    0.03582    0.03304 =
         0.03536    0.00182    0.00277    0.00755
O4    4    0.879565    1.003869    0.305359    11.00000    0.04362    0.04263 =
         0.02803    0.00390    0.00951    0.00984
O5    4    0.776719    1.046117    0.213067    11.00000    0.05446    0.04315 =
         0.05153    0.02254    0.02109    0.02769
O6    4    0.711519    0.873333    0.228763    11.00000    0.03417    0.03379 =
         0.04488    0.00574    0.00956    0.00767
O7    4    0.320043    0.523444   -0.049404    11.00000    0.03492    0.03343 =
         0.03310    0.01197    0.00214    0.01048
O8    4    0.078361    0.429599   -0.091533    11.00000    0.03385    0.03027 =
         0.04858    0.00853    0.00781    0.00688
O9    4    0.243286    0.510341   -0.159428    11.00000    0.04196    0.04163 =
         0.03008    0.00867    0.00756    0.01898
O10   4    0.628193    1.192564    0.223982    11.00000    0.07772    0.05973 =
         0.03639    0.02020    0.02022    0.04472
AFIX   2
H10A  2    0.667403    1.146261    0.221321    11.00000   -1.20000
H10B  2    0.637791    1.216316    0.262628    11.00000   -1.20000
AFIX   0
O11   4    0.189918    0.261311    0.699808    11.00000    0.04469    0.05815 =
         0.05494    0.02585    0.01016    0.01981
AFIX   2
H11A  2    0.229687    0.220204    0.714138    11.00000   -1.20000
H11B  2    0.258680    0.312142    0.694127    11.00000   -1.20000
AFIX   0
PART 1
O12A  4    0.409178    0.435814    0.675058    10.89000    0.07378    0.08402 =
         0.09719    0.06434   -0.00186    0.00732
AFIX   2
H12A  2    0.402599    0.481127    0.653390    10.89000   -1.20000
H12B  2    0.407684    0.390966    0.642371    20.89000   -1.20000
H12C  2    0.497312    0.452419    0.686861   -20.89000   -1.20000
AFIX   0
PART 2
O12B  4    0.326364    0.456571    0.704288    10.11000    0.03698    0.06681 =
         0.04118    0.00929    0.02522    0.02575
PART 0
N1    3    0.219287    0.781653    0.254856    11.00000    0.03050    0.02530 =
         0.02940    0.00773    0.00578    0.00835
N2    3    0.442198    0.857914    0.250747    11.00000    0.03167    0.02939 =
         0.03164    0.00757    0.00745    0.00920
AFIX   2
H2N   2    0.529904    0.866539    0.240568    11.00000   -1.20000
AFIX   0
N3    3    0.421790    0.341127    0.106437    11.00000    0.03467    0.02803 =
         0.02374    0.00936    0.00801    0.01110
N4    3    0.360919    0.394633    0.022085    11.00000    0.03208    0.02834 =
         0.02605    0.00984    0.00593    0.01139
AFIX   2
H4N   2    0.337480    0.435251   -0.001906    11.00000   -1.20000
AFIX   0
N5    3    0.024146    0.305436    0.389249    11.00000    0.03661    0.02750 =
         0.02244    0.00794    0.00722    0.00924
N6    3    0.110021    0.425259    0.471671    11.00000    0.03753    0.02875 =
         0.02473    0.00866    0.00582    0.00898
AFIX   2
H6N   2    0.138977    0.488849    0.495651    11.00000   -1.20000
AFIX   0
C1    1    0.250667    0.878142    0.290338    11.00000    0.03708    0.02552 =
         0.02775    0.01102    0.00695    0.01081
C2    1    0.165938    0.925868    0.322944    11.00000    0.03765    0.03228 =
         0.03001    0.00965    0.00694    0.01234
AFIX  43
H2    2    0.068654    0.892925    0.324535    11.00000   -1.20000
AFIX   0
C3    1    0.232397    1.023872    0.352703    11.00000    0.04742    0.03697 =
         0.03380    0.00667    0.00957    0.02041
AFIX  43
H3    2    0.179221    1.059558    0.375629    11.00000   -1.20000
AFIX   0
C4    1    0.376019    1.072670    0.350251    11.00000    0.04836    0.03085 =
         0.03768    0.00369    0.00320    0.01277
AFIX  43
H4    2    0.417011    1.140278    0.371587    11.00000   -1.20000
AFIX   0
C5    1    0.459310    1.025555    0.317869    11.00000    0.03764    0.02939 =
         0.03613    0.00787    0.00213    0.00836
AFIX  43
H5    2    0.556529    1.058597    0.316206    11.00000   -1.20000
AFIX   0
C6    1    0.392669    0.926769    0.287760    11.00000    0.03672    0.02870 =
         0.02836    0.00741    0.00523    0.01234
C7    1    0.336148    0.772260    0.231381    11.00000    0.03365    0.02488 =
         0.02789    0.00800    0.00378    0.00764
C8    1    0.351394    0.682614    0.192467    11.00000    0.03396    0.02732 =
         0.03110    0.01086    0.00798    0.00954
C9    1    0.469230    0.652463    0.206704    11.00000    0.03609    0.03098 =
         0.03239    0.00502    0.00372    0.00990
AFIX  43
H9    2    0.538424    0.690722    0.240860    11.00000   -1.20000
AFIX   0
C10   1    0.486686    0.567758    0.171825    11.00000    0.03323    0.03516 =
         0.03359    0.00929    0.00633    0.01476
AFIX  43
H10   2    0.567453    0.547797    0.181766    11.00000   -1.20000
AFIX   0
C11   1    0.384324    0.511541    0.121684    11.00000    0.03365    0.02757 =
         0.02793    0.01029    0.00681    0.00954
C12   1    0.268863    0.543662    0.106179    11.00000    0.03468    0.02922 =
         0.03078    0.00564    0.00244    0.01023
AFIX  43
H12   2    0.200951    0.506657    0.071284    11.00000   -1.20000
AFIX   0
C13   1    0.252446    0.628442    0.140961    11.00000    0.03407    0.03110 =
         0.03621    0.00749    0.00389    0.01162
AFIX  43
H13   2    0.173811    0.650076    0.129919    11.00000   -1.20000
AFIX   0
C14   1    0.392011    0.418316    0.084788    11.00000    0.02773    0.02949 =
         0.02583    0.00893    0.00663    0.00951
C15   1    0.372174    0.299837    0.001603    11.00000    0.03007    0.02867 =
         0.02787    0.00749    0.00728    0.00993
C16   1    0.352992    0.243364   -0.058398    11.00000    0.03741    0.03808 =
         0.02870    0.00693    0.00679    0.01330
AFIX  43
H16   2    0.330364    0.268459   -0.094758    11.00000   -1.20000
AFIX   0
C17   1    0.368568    0.148585   -0.062457    11.00000    0.03946    0.03955 =
         0.03387    0.00273    0.00735    0.01319
AFIX  43
H17   2    0.355122    0.106913   -0.102567    11.00000   -1.20000
AFIX   0
C18   1    0.403872    0.112716   -0.008454    11.00000    0.04048    0.03203 =
         0.04046    0.00556    0.00914    0.01419
AFIX  43
H18   2    0.412596    0.046910   -0.013069    11.00000   -1.20000
AFIX   0
C19   1    0.426395    0.170120    0.051322    11.00000    0.03781    0.03008 =
         0.03445    0.01121    0.00984    0.01286
AFIX  43
H19   2    0.452181    0.146126    0.087641    11.00000   -1.20000
AFIX   0
C20   1    0.409047    0.265000    0.055073    11.00000    0.03060    0.02805 =
         0.02837    0.00916    0.00898    0.00984
C21   1    0.454966    0.333069    0.172281    11.00000    0.03667    0.03447 =
         0.02474    0.01194    0.00604    0.01419
AFIX  23
H21A  2    0.529693    0.395377    0.193202    11.00000   -1.20000
H21B  2    0.493718    0.276231    0.172977    11.00000   -1.20000
AFIX   0
C22   1    0.330337    0.317105    0.209896    11.00000    0.03820    0.02626 =
         0.02378    0.00789    0.00695    0.01047
C23   1    0.356248    0.306040    0.272185    11.00000    0.04023    0.04132 =
         0.02572    0.01003    0.00528    0.01783
AFIX  43
H23   2    0.449157    0.311335    0.289213    11.00000   -1.20000
AFIX   0
C24   1    0.247074    0.287361    0.309324    11.00000    0.04613    0.03959 =
         0.02332    0.01137    0.00768    0.01615
AFIX  43
H24   2    0.265749    0.278822    0.351415    11.00000   -1.20000
AFIX   0
C25   1    0.111308    0.280979    0.285953    11.00000    0.03890    0.02783 =
         0.02501    0.00712    0.00903    0.01063
C26   1    0.086108    0.294556    0.224731    11.00000    0.03666    0.03320 =
         0.02724    0.00876    0.00509    0.00900
AFIX  43
H26   2   -0.005940    0.292435    0.208464    11.00000   -1.20000
AFIX   0
C27   1    0.194645    0.311289    0.186840    11.00000    0.03943    0.03250 =
         0.02409    0.00882    0.00692    0.00969
AFIX  43
H27   2    0.175305    0.318817    0.144581    11.00000   -1.20000
AFIX   0
C28   1   -0.011238    0.251621    0.323761    11.00000    0.04136    0.02907 =
         0.02653    0.00435    0.00776    0.00779
AFIX  23
H28A  2   -0.093219    0.266716    0.303863    11.00000   -1.20000
H28B  2   -0.038778    0.178172    0.323323    11.00000   -1.20000
AFIX   0
C29   1    0.017085    0.258652    0.441885    11.00000    0.03310    0.03152 =
         0.02613    0.01245    0.01096    0.01184
C30   1   -0.034093    0.157534    0.447176    11.00000    0.03886    0.03313 =
         0.03130    0.01008    0.01103    0.01359
AFIX  43
H30   2   -0.067554    0.105252    0.411414    11.00000   -1.20000
AFIX   0
C31   1   -0.032981    0.138179    0.508190    11.00000    0.04436    0.03343 =
         0.03807    0.01711    0.01382    0.01370
AFIX  43
H31   2   -0.068318    0.070609    0.514603    11.00000   -1.20000
AFIX   0
C32   1    0.018912    0.215764    0.560447    11.00000    0.04553    0.04442 =
         0.03211    0.01699    0.01204    0.01698
AFIX  43
H32   2    0.017639    0.199042    0.601321    11.00000   -1.20000
AFIX   0
C33   1    0.071673    0.315288    0.554849    11.00000    0.04081    0.04044 =
         0.02914    0.01067    0.00966    0.01688
AFIX  43
H33   2    0.106983    0.367507    0.590551    11.00000   -1.20000
AFIX   0
C34   1    0.070297    0.334934    0.494020    11.00000    0.03204    0.03262 =
         0.02774    0.01143    0.00838    0.01323
C35   1    0.076474    0.405536    0.409088    11.00000    0.03245    0.02854 =
         0.02672    0.00868    0.00698    0.00886
C36   1    0.085628    0.482325    0.369457    11.00000    0.04249    0.02751 =
         0.02455    0.00823    0.00848    0.01075
C37   1    0.202829    0.567975    0.377332    11.00000    0.03642    0.03189 =
         0.03042    0.00909    0.00450    0.00924
AFIX  43
H37   2    0.280358    0.577142    0.408187    11.00000   -1.20000
AFIX   0
C38   1    0.205973    0.640400    0.339674    11.00000    0.03624    0.02839 =
         0.03625    0.01024    0.00679    0.00858
AFIX  43
H38   2    0.285660    0.699179    0.345139    11.00000   -1.20000
AFIX   0
C39   1    0.093289    0.627002    0.294281    11.00000    0.04011    0.02772 =
         0.02421    0.00729    0.00778    0.01268
C40   1   -0.025140    0.541972    0.287789    11.00000    0.04111    0.03162 =
         0.03028    0.00912    0.00266    0.00695
AFIX  43
H40   2   -0.103402    0.533406    0.257468    11.00000   -1.20000
AFIX   0
C41   1   -0.029620    0.470403    0.324904    11.00000    0.04212    0.02919 =
         0.03177    0.01046    0.00467    0.00622
AFIX  43
H41   2   -0.110916    0.412897    0.320299    11.00000   -1.20000
AFIX   0
C42   1    0.085036    0.701224    0.252120    11.00000    0.03095    0.02947 =
         0.03318    0.01152    0.00635    0.00713
AFIX  23
H42A  2    0.055863    0.664681    0.208210    11.00000   -1.20000
H42B  2    0.011387    0.731971    0.264334    11.00000   -1.20000
AFIX   0
C43   1    0.656061    0.904060    0.412310    11.00000    0.05340    0.06557 =
         0.05112    0.02750    0.01515    0.02147
AFIX 137
H43A  2    0.618065    0.875497    0.368230    11.00000   -1.20000
H43B  2    0.755654    0.907289    0.418861    11.00000   -1.20000
H43C  2    0.648199    0.972044    0.422578    11.00000   -1.20000
AFIX   0
C44   1    0.573427    0.838472    0.454235    11.00000    0.04331    0.04636 =
         0.03611    0.01207    0.00796    0.01436
C45   1    0.448127    0.849906    0.473634    11.00000    0.04436    0.04004 =
         0.04123    0.01096    0.00565    0.01760
AFIX  43
H45   2    0.412838    0.899718    0.459835    11.00000   -1.20000
AFIX   0
C46   1    0.374523    0.790090    0.512533    11.00000    0.03710    0.04193 =
         0.04408    0.01220    0.01067    0.01655
AFIX  43
H46   2    0.289343    0.799106    0.525356    11.00000   -1.20000
AFIX   0
C47   1    0.424086    0.716874    0.533042    11.00000    0.03342    0.03459 =
         0.03097    0.00247   -0.00031    0.01038
C48   1    0.546197    0.702381    0.512962    11.00000    0.04625    0.04895 =
         0.04873    0.01695    0.01347    0.02391
AFIX  43
H48   2    0.579834    0.651207    0.525803    11.00000   -1.20000
AFIX   0
C49   1    0.618675    0.762980    0.474097    11.00000    0.04953    0.06737 =
         0.05437    0.02725    0.02255    0.03249
AFIX  43
H49   2    0.702500    0.752603    0.460478    11.00000   -1.20000
AFIX   0
C50   1    1.312001    0.909764    0.105373    11.00000    0.04882    0.04642 =
         0.03752    0.01753    0.01720    0.02172
AFIX 137
H50A  2    1.301715    0.923433    0.062542    11.00000   -1.20000
H50B  2    1.313658    0.840378    0.103586    11.00000   -1.20000
H50C  2    1.400476    0.956511    0.128581    11.00000   -1.20000
AFIX   0
C51   1    1.189495    0.923528    0.138219    11.00000    0.04196    0.03726 =
         0.02943    0.01334    0.01082    0.01730
C52   1    1.193520    1.018558    0.169296    11.00000    0.04219    0.03384 =
         0.03983    0.01440    0.01473    0.00917
AFIX  43
H52   2    1.275371    1.074464    0.170268    11.00000   -1.20000
AFIX   0
C53   1    1.081050    1.032825    0.198588    11.00000    0.04245    0.02834 =
         0.03914    0.00925    0.01391    0.01038
AFIX  43
H53   2    1.085280    1.098347    0.218799    11.00000   -1.20000
AFIX   0
C54   1    0.961418    0.951595    0.198644    11.00000    0.03602    0.03053 =
         0.02727    0.00877    0.00500    0.01113
C55   1    0.956358    0.856081    0.168873    11.00000    0.03681    0.02907 =
         0.02792    0.00699    0.00310    0.00961
AFIX  43
H55   2    0.875793    0.799862    0.169242    11.00000   -1.20000
AFIX   0
C56   1    1.069417    0.843096    0.138595    11.00000    0.04042    0.03161 =
         0.02615    0.00641    0.00587    0.01520
AFIX  43
H56   2    1.064477    0.777796    0.117702    11.00000   -1.20000
AFIX   0
C57   1    0.031150    0.892744   -0.037314    11.00000    0.05136    0.03792 =
         0.04188    0.00703    0.00268    0.01967
AFIX 137
H57A  2    0.071815    0.939497   -0.065145    11.00000   -1.20000
H57B  2    0.063675    0.925622    0.006610    11.00000   -1.20000
H57C  2   -0.072234    0.873295   -0.044581    11.00000   -1.20000
AFIX   0
C58   1    0.077472    0.800420   -0.050854    11.00000    0.03611    0.03153 =
         0.03064    0.00527   -0.00229    0.01059
C59   1    0.027680    0.719848   -0.019573    11.00000    0.03606    0.03590 =
         0.03167    0.00539    0.00584    0.01016
AFIX  43
H59   2   -0.035183    0.724194    0.010896    11.00000   -1.20000
AFIX   0
C60   1    0.067825    0.633639   -0.031933    11.00000    0.03444    0.03141 =
         0.03219    0.00940    0.00622    0.01038
AFIX  43
H60   2    0.035817    0.580765   -0.008897    11.00000   -1.20000
AFIX   0
C61   1    0.155381    0.624955   -0.078328    11.00000    0.03155    0.02941 =
         0.02879    0.00737    0.00099    0.00816
C62   1    0.206215    0.704621   -0.109991    11.00000    0.03318    0.03654 =
         0.03040    0.01033    0.00586    0.01165
AFIX  43
H62   2    0.266651    0.699398   -0.141423    11.00000   -1.20000
AFIX   0
C63   1    0.168629    0.791315   -0.095629    11.00000    0.04015    0.03145 =
         0.03552    0.01273    0.00244    0.01131
AFIX  43
H63   2    0.205755    0.845910   -0.116746    11.00000   -1.20000
AFIX   0
HKLF 4

REM  xcalibur
REM R1 =  0.0488 for    8644 Fo > 4sig(Fo)  and  0.0664 for all   11270 data
REM    800 parameters refined using     19 restraints

END

WGHT      0.0636      1.3462

REM Instructions for potential hydrogen bonds
HTAB O10 O5
EQIV $1 -x+1, -y+2, -z+1
HTAB O10 O1_$1
EQIV $2 -x+1, -y+1, -z+1
HTAB O11 S2_$2
HTAB O11 O6_$2
HTAB O11 O12A
HTAB O11 O12B
HTAB O12A O2
HTAB N2 S2
HTAB N2 O6
HTAB N4 S3
HTAB N4 O7
HTAB N6 S1
HTAB N6 O3
EQIV $3 -x+1, -y+1, -z
HTAB C21 O9_$3
EQIV $4 x, y-1, z
HTAB C21 O10_$4
EQIV $5 x-1, y-1, z
HTAB C28 O4_$5
HTAB C30 O4_$5
EQIV $6 -x, -y+1, -z+1
HTAB C42 O11_$6
EQIV $7 -x, -y+1, -z
HTAB C60 O8_$7
EQIV $8 -x+1, -y+2, -z
HTAB C62 O10_$8

REM Highest difference peak  0.450,  deepest hole -0.558,  1-sigma level  0.055
Q1    1   0.7042  0.9234  0.2093  11.00000  0.05    0.45
Q2    1   0.8224  0.8979  0.2526  11.00000  0.05    0.39
Q3    1   0.8618  1.0654  0.2438  11.00000  0.05    0.35
Q4    1   0.2430  0.6746  0.6059  11.00000  0.05    0.33
Q5    1   0.8601  0.9163  0.2665  11.00000  0.05    0.31
Q6    1   0.7783  0.8822  0.1990  11.00000  0.05    0.30
Q7    1   0.1414  0.4116 -0.1150  11.00000  0.05    0.28
Q8    1   0.4234  0.6929  0.6283  11.00000  0.05    0.27
Q9    1   0.9071  0.9465  0.2161  11.00000  0.05    0.26
Q10   1   0.2720  0.5591  0.5438  11.00000  0.05    0.26
Q11   1   0.7238  1.0110  0.2501  11.00000  0.05    0.26
Q12   1   0.2394  0.5767 -0.0391  11.00000  0.05    0.26
Q13   1   0.3046  0.5521  0.5773  11.00000  0.05    0.26
Q14   1   0.0634  0.4637 -0.1129  11.00000  0.05    0.25
Q15   1  -0.0273  0.8907 -0.0022  11.00000  0.05    0.25
Q16   1   0.1415  0.5732 -0.0883  11.00000  0.05    0.25
Q17   1   0.1438  0.4435 -0.1470  11.00000  0.05    0.25
Q18   1   0.9533  1.0175  0.2716  11.00000  0.05    0.25
Q19   1   0.2848  0.4558 -0.1167  11.00000  0.05    0.24
Q20   1   0.9627  0.9040  0.1895  11.00000  0.05    0.24
Q21   1   0.1836  0.5907 -0.0972  11.00000  0.05    0.24
Q22   1   0.2321  0.7445  0.6431  11.00000  0.05    0.24
Q23   1  -0.0766  0.8706 -0.0072  11.00000  0.05    0.23
Q24   1   0.4364  0.4409 -0.1609  11.00000  0.05    0.23
Q25   1   0.1638  0.6566 -0.0996  11.00000  0.05    0.22
;
_shelx_res_checksum              13117

_exptl_crystal_recrystallization_method 
'Re-crystallisation from solvent: dichloromethane'
